# Supplementary material for: Blood-Informative Transcripts Define Nine Common Axes of Peripheral Blood Gene Expression
Source: PLoS Genet. 2013 Mar 14;9(3):e1003362. doi: 10.1371/journal.pgen.1003362 (PMC3597511; doi:10.1371/journal.pgen.1003362)
Supplement: Dataset S2 — List of covariates and Axis scores for five studies. Each sheet shows the individual identifier and coariates including Age, BMI, Percent Body Fat, Gender, Ethnicity, Location, and 8 types of cell count for the CHDWB; Location, Gender, Ethnicity and Age for Morocco (13); Gender, Age and BMI for Brisbane Red Cross (14); Study ID and PC1 for the TB status signature reported in the Berry et al study [15]; and the twin identifier for the Brisbane Twin study [18]. Axis scores are listed as PC1 for the 10 Blood Informative Transcripts (BIT). (XLSX) [file pgen.1003362.s002.xlsx]

## Sheet: CHDWB
IDENTIFIER	AGE	BMI	PCT_BF	GENDER	ETHNICITY	LOCATION	basophils	eosinophils	lymphocytes	monocytes	neutrophils	whitebloodcell	redbloodcell	platelet	BIT1	BIT2	BIT3	BIT4	BIT5	BIT6	BIT7	BIT8	BIT9
CHD1_000011	45	22.2	28	FEM	CAU	DECATUR	36	202	1361	497	5105	7.2	4.22	278	-0.71345	0.284142	-2.50293	-0.12818	5.77165	2.04571	3.69583	-2.1731	1.36733
CHD1_000012	59	33.1	41.6	FEM	AFR	DECATUR	30	152	4157	555	2706	7.6	3.94	213	6.24914	1.1407	-1.80426	-0.45184	-4.39228	0.658782	-1.34904	-3.74831	0.34859
CHD1_000013	44	22.4	31.6	FEM	CAU	ALPHARETTA	16	196	1096	276	2416	4	4.36	170	0.338207	1.92885	-0.4897	0.879489	1.49896	2.0307	2.39565	-1.47507	1.6821
CHD1_000014	39	20.6	30.1	FEM	CAU	NORTH ATLANTA	34	54	1977	462	4174	6.7	4.69	296	4.54353	-3.78734	2.99534	0.675761	2.02755	0.774617	-0.50793	-2.0991	0.092557
CHD1_000015	66	27.5	39.7	FEM	CAU	EAST ATLANTA	46	83	5538	524	3008	9.2	4.12	322	4.37121	1.41156	1.98345	0.00114	-5.72993	2.10869	-2.35729	-3.9936	1.34513
CHD1_000016	59	21.9	32.3	FEM	CAU	NORTH ATLANTA	4	64	1472	212	2248	4	4.4	194	-0.70212	1.29395	0.115354	-2.5509	2.07878	6.27618	1.41182	-1.3584	-2.67425
CHD1_000018	46	26.1	28.1	MAL	CAU	MARIETTA	21	105	2086	343	4445	7	5.05	344	3.9182	-0.8696	-0.12126	-6.20162	1.29242	5.03005	0.357774	-1.95116	-3.41557
CHD1_000021	38	34.8	46.6	FEM	AFR	EAST ATLANTA	33	38	1415	385	2829	4.7	4.8	316	2.2964	3.02943	2.0818	1.8669	1.26237	0.724182	-1.09881	-1.74982	2.85183
CHD1_000022	41	20.8	30.4	FEM	CAU	DECATUR	43	403	1512	389	4853	7.2	4.31	227	-0.37347	-4.09901	-3.45034	2.74295	5.2932	1.20712	0.540887	0.603249	1.01272
CHD1_000023	41	21.9	31.7	FEM	AFR	DECATUR	36	91	2939	455	5578	9.1	4.24	84	3.21205	-2.65177	-2.81347	3.64683	1.90035	-2.3026	-1.96486	1.91342	3.33714
CHD1_000025	58	23.3	32	FEM	CAU	DECATUR	35	70	2082	580	3033	5.8	3.45	202	0.942033	-1.5352	-1.20069	2.48899	1.08772	0.065941	0.342332	2.63201	2.72139
CHD1_000026	54	22.7	31.6	FEM	CAU	ALPHARETTA	18	177	2130	466	3109	5.9	4.36	325	2.4442	-1.56156	-4.77974	2.12234	-0.04871	-1.31581	0.900756	1.92186	1.13386
CHD1_000028	60	26.4	27.3	MAL	CAU	NORTH ATLANTA	42	174	1175	409	2900	4.7	4.62	101	-2.40847	1.86655	2.8723	0.711309	1.14305	1.47047	1.24362	0.803267	2.37983
CHD1_000029	59	26.4	39.3	FEM	CAU	ATLANTA		46	1026	350	3179	4.6	4.14	165	-0.02933	2.86145	-1.35822	0.492847	4.51817	-0.98167	4.79713	0.543528	3.5733
CHD1_000030	63	32.5	33.5	MAL	CAU	NORTH ATLANTA	45	135	1890	765	4665	7.5	5.58	217	0.259188	-0.05645	-1.85045	2.40719	2.92166	0.770114	3.37374	0.527623	0.036907
CHD1_000031	63	21.6	18.4	MAL	CAU	SOUTHWEST	23	144	1427	432	2475	4.5	3.97	182	1.45619	0.826439	2.61085	0.298483	1.35414	-0.09195	1.88564	-0.75234	-0.00213
CHD1_000032	57	27.6	26	MAL	CAU	NORTH ATLANTA	17	197	1653	452	3480	5.8	4.99	178	1.306	3.21625	3.50448	-0.1675	2.933	0.409846	1.32196	-0.95164	-0.21058
CHD1_000033	55	25.7	22.7	MAL	CAU	ATLANTA	33	72	1491	248	3658	5.5	4.84	185	2.51411	2.54649	-2.04785	2.63444	2.58417	1.1172	-0.21729	-0.56549	-0.41966
CHD1_000034	54	33.3	44.7	FEM	CAU	EAST ATLANTA	32	239	2331	428	3270	6.3	4.3	258	1.38122	3.05299	-2.77422	-0.22394	-0.17875	-0.46822	5.14007	-2.45723	-1.81873
CHD1_000035	48	31.6	33.8	MAL	CAU	ATLANTA	15	162	1156	319	3249	4.9	4.75	172	-2.05002	3.179	-1.09393	1.13492	2.94793	1.08033	0.943979	-1.61764	-1.53164
CHD1_000036	49	28	40.6	FEM	AFR	SOUTH ATLANTA		53	1874	149	1224	3.3	5.02	181	0.35582	-0.14261	1.89096	-0.09929	-2.50105	1.2649	0.398426	0.021293	-2.50108
CHD1_000037	49	41.1	48.7	FEM	AFR	DECATUR	21	45	1976	246	1812	4.1	4.26	304	4.17109	-2.17653	6.30174	-0.04738	-4.00803	-1.72079	-1.44128	0.106517	1.52753
CHD1_000038	35	19.7	26.7	FEM	CAU	DECATUR	28	44	1120	372	2436	4	3.98	224	-2.3447	-0.42154	-2.40384	-0.34182	0.277008	0.001797	-2.05784	1.4932	-1.12725
CHD1_000039	58	27.6	27.8	MAL	CAU	NORTH ATLANTA	41	226	1659	423	3451	5.8	4.93	260	-0.13123	0.335109	0.430153	4.28715	-0.30321	-2.85076	-2.66451	-1.03975	-4.10763
CHD1_000040	47	22.1	12.9	MAL	ASN	EAST ATLANTA	19	14	1692	329	2646	4.7	4.53	209	0.728185	-4.85975	3.03947	5.4164	0.150614	1.84536	5.05861	-1.15547	3.8945
CHD1_000041	55	20.7	25.9	FEM	ASN	MARIETTA	28	132	1947	259	3135	5.5	4.23	239	-1.87595	3.81232	-1.21078	3.57015	0.529124	-0.9747	-3.2923	2.0646	0.803556
CHD1_000042	68	30.9	39	FEM	CAU	DECATUR	28	143	2316	303	2712	5.5	3.94	209	0.427837	-2.47686	1.11129	0.923681	-0.05311	-0.18694	2.80288	-1.38062	1.81988
CHD1_000043	47	17.8	18	FEM	CAU	DECATUR	33	42	2698	531	4997	8.3	4.42	220	-2.25832	1.87176	1.27934	-8.3259	-3.06279	-0.49287	0.409486	-0.15541	-0.56668
CHD1_000044	51	22.5	18.4	MAL	ASN	SOUTH ATLANTA	45	173	2220	548	4515	7.5	4.57	292	-1.08101	2.70045	-3.28818	-0.06935	0.748326	1.42069	-1.19115	-0.32157	0.266399
CHD1_000045	34	22.2	33.1	FEM	AFR	DECATUR	26	163	1691	307	1513	3.7	4.8	233	3.41636	0.539841	4.33082	-0.633	-4.17541	6.72377	2.88971	-0.25987	1.09697
CHD1_000046	58	40.6	49.3	FEM	CAU	NORTH ATLANTA	21	159	1834	265	3021	5.3	4.62	203	2.51769	0.317606	1.87648	2.23253	1.28203	5.85956	1.36978	-1.08472	-0.4957
CHD1_000048	60	28.9	37	FEM	CAU	SOUTHWEST	21	270	2584	504	3720	7.1	4.32	307	-0.33908	2.21386	-2.44176	3.36306	1.0139	4.78059	-1.15076	-0.04674	2.72458
CHD1_000049	57	22.2	17.5	MAL	CAU	DECATUR	17	103	1676	205	3699	5.7	4.7	223	2.55146	-1.72948	2.95285	0.604462	2.06128	7.62193	-0.47351	0.171005	3.67453
CHD1_000050	66	26	25.3	MAL	CAU	ATLANTA	34	157	1714	431	3265	5.6	4.38	211	-1.36299	5.64096	1.30294	-4.03903	0.525985	2.34948	1.20589	-0.94562	0.804262
CHD1_000051	55	22	33.9	FEM	CAU	DECATUR	52	260	2954	686	6448	10.4	5.52	294	1.14404	0.165245	2.59819	-1.67281	-0.07518	1.54528	0.866841	1.55984	1.60322
CHD1_000052	61	23.8	29	FEM	CAU	MARIETTA	21	145	994	511	5230	6.9	4.32	288	-1.98207	-1.67479	1.49945	2.16743	6.17267	3.00295	2.7882	2.67526	2.74481
CHD1_000053	64	23	20.4	MAL	CAU	NORTH ATLANTA	20	228	1226	536	4690	6.7	5.43	197	0.647268	-6.22251	-0.39756	1.77017	2.94538	-1.25049	-2.94747	0.611486	-0.78264
CHD1_000054	42	24.9	20.7	MAL	ASN	ALPHARETTA	15	70	1421	440	1754	3.7	4.55	196	0.002949	3.24852	1.98177	-1.87028	-2.60739	-2.20416	0.554352	-2.10294	1.45063
CHD1_000055	54	22	27.6	FEM	CAU	ALPHARETTA	25	87	2096	223	3770	6.2	4.23	269	4.65728	-6.51741	2.86056	4.05817	-0.331	-1.37914	-4.02765	0.268731	-0.6803
CHD1_000056	48	31.3	43.3	FEM	AFR	SOUTH ATLANTA	11	189	2803	292	2106	5.4	4.59	266	3.97951	-0.56574	10.2477	-3.45036	-7.09445	-2.09647	-1.5468	-2.73657	-2.42344
CHD1_000057	45	27.5	35.6	FEM	AFR	EAST ATLANTA	22	103	1096	211	3969	5.4	3.76	374	-2.75119	5.56269	0.031219	1.25004	2.36641	0.472582	-1.21909	-2.79655	0.237268
CHD1_000058	54	24.3	24.7	MAL	CAU	DECATUR	40	74	1749	503	4335	6.7	5.01	271	1.10739	-0.83618	-1.50971	-1.66427	1.76141	-1.81834	-3.17726	-0.07371	-0.21246
CHD1_000059	38	22.7	30.4	FEM	CAU	NORTH ATLANTA	6	165	2029	296	3203	5.7	4.5	216	2.85143	-0.64912	0.933359	-0.97834	-0.52998	-1.30587	-0.26061	-2.16802	-0.81596
CHD1_000060	55	39.9	48.9	FEM	CAU	NORTH ATLANTA	9	39	1750	194	2309	4.3	4.34	221	0.120493	3.24552	1.82632	-2.84835	-2.68343	-2.73172	-0.47631	-3.13161	0.882673
CHD1_000061	37	36.1	32.4	MAL	CAU	ALPHARETTA	22	96	2864	614	3804	7.4	5.15	194	1.82246	-1.93275	2.51163	0.466272	-1.07917	-2.27043	-0.97677	-1.04844	-0.90773
CHD1_000062	44	29.4	41.7	FEM	AFR	SOUTH ATLANTA	11	42	1632	297	3318	5.3	4.24	190	1.25858	3.22189	0.868132	0.021382	0.427802	0.721319	3.94458	-3.54678	1.81345
CHD1_000063	74	32.9	42.4	FEM	CAU	NORTH ATLANTA	9	179	1463	350	2599	4.6	3.76	177	-1.59151	1.46602	1.66356	-0.16669	2.39446	-3.62733	2.54592	-2.11286	-1.14128
CHD1_000064	29	27.6	17.8	MAL	CAU	ATLANTA	41	122	2045	255	2637	5.1	4.79	200	7.15098	-6.48921	2.65227	0.579119	-4.32835	-3.51026	-3.66214	-0.69881	-3.16814
CHD1_000065	58	30	24.9	MAL	AFR	DECATUR	30	144	1338	291	1197	3	4.82	186	0.036339	-2.4514	0.307696	-3.81686	-9.95417	-6.27727	-5.06391	-2.44443	-3.09878
CHD1_000066	35	26	31.7	FEM	CAU	OTHER	23	78	1872	257	5569	7.8	4.19	151	0.053692	-6.69066	-3.25462	-1.29238	2.27004	-5.26256	-1.69146	1.21219	-1.2057
CHD1_000067	71	29.1	35.6	FEM	CAU	ALPHARETTA	34	131	1892	542	3101	5.7	4.17	231	-1.37555	-4.60061	-7.69236	-1.31891	-2.62903	-1.7603	-3.69624	-2.28784	-1.64914
CHD1_000068	41	32.5	45	FEM	CAU	MARIETTA	21	139	1099	267	2575	4.1	3.99	195	-4.46275	-1.56825	-4.47893	-2.97533	-1.32078	0.160139	7.26311	-0.87094	-1.1619
CHD1_000069	51	26.9	42.1	FEM	AFR	SOUTH ATLANTA	11	68	1596	201	1923	3.8	4.55	200	-2.94536	4.31659	1.37931	-5.72001	-4.99732	-5.05309	2.15555	-3.33942	-1.29808
CHD1_000070	48	20.5	27.9	FEM	CAU	DECATUR	25	59	1495	274	3048	4.9	4.61	157	1.87138	-4.95893	0.458282	-1.22918	-1.56491	-2.92428	-2.36632	-0.19792	-1.89385
CHD1_000071	36	24.7	28.8	FEM	CAU	EAST ATLANTA	30	67	2309	318	4677	7.4	4.07	321	-1.9653	1.01673	-1.1023	-3.04599	-1.26404	-7.29934	-2.83573	-1.27892	-0.57082
CHD1_000072	46	23.5	18.1	MAL	ASN	DECATUR	19	550	2925	333	2573	6.4	5.03	309	0.703907	-4.25992	-1.28169	-2.02212	-7.31405	-8.06618	-4.02481	0.308717	-4.76635
CHD1_000073	56	36.7	42.3	MAL	CAU	ALPHARETTA	30	318	2664	407	3981	7.4	5.05	53	-3.60876	2.29122	-1.80992	-6.16041	-1.31587	-3.4894	-2.00909	-3.74001	-1.0061
CHD1_000074	51	38.3	49.5	FEM	AFR	DECATUR	31	120	1711	447	2891	5.2	3.86	181	-7.90207	4.18846	5.88032	-5.87625	-4.39134	-2.34145	1.47134	-3.48249	-0.60947
CHD1_000075	52	25.6	36.8	FEM	CAU	ATLANTA	55	117	3089	476	4064	7.8	4.19	239	2.07109	-6.01891	-0.77419	0.757041	-1.08535	-4.13345	-2.14258	2.02863	-2.60264
CHD1_000076	57	27.6	18.5	MAL	CAU	ATLANTA	32	27	1782	400	3159	5.4	4.44	158	1.36099	-4.47726	-3.51853	0.866878	1.48947	-4.60862	-5.36798	-3.55905	1.55867
CHD1_000077	39	25.5	34.2	FEM	CAU	NORTH ATLANTA			1000	300	5200	4.8	4.11	249	-3.64394	2.40786	2.78996	1.01783	2.77027	0.382965	0.456386	3.84545	0.211388
CHD1_000078	58	28.1	25.1	MAL	CAU	NORTH ATLANTA	31	50	1457	608	4055	6.2	4.99	105	-7.10343	3.48708	-0.72054	0.958113	2.81556	-1.03682	-0.06931	3.70888	1.18079
CHD1_000080	57	27.5	28.4	MAL	CAU	NORTH ATLANTA	26	243	1747	454	3930	6.4	5.17	252	-3.24295	0.239692	-2.28516	2.72305	0.985678	2.62385	-1.31248	3.23269	1.13461
CHD1_000081	58	24.9	35.3	MAL	AFR	DECATUR	17	20	815	203	1844	2.9	4.31	179	-7.2354	7.728	0.08095	-1.4151	-0.17988	3.29388	-1.50508	0.093606	-0.17331
CHD1_000082	50	24.2	29.4	FEM	CAU	ATLANTA	35	112	1918	537	3298	5.9	4.69	277	-0.87542	-3.42334	-0.68534	2.48637	1.3203	0.985132	-1.55931	5.98729	-2.3689
CHD1_000083	53	20.3	24.1	FEM	CAU	EAST ATLANTA	21	97	1331	223	2528	4.2	4.33	217	1.015	-0.88567	0.397855	0.87095	-2.07814	-1.00265	-0.75396	4.88764	-1.17874
CHD1_000084	53	27.9	26.3	MAL	CAU	ALPHARETTA	18	87	1670	474	2351	4.6	4.39	198	0.395568	-3.80002	1.21743	1.80354	-4.11195	0.473052	0.148562	6.68858	-0.29547
CHD1_000085	42	32.5	33	MAL	CAU	DECATUR	59	155	1635	688	4862	7.4	4.99	225	-5.17972	-1.10052	-2.38414	3.88532	1.77188	4.38657	-2.11704	4.1838	1.36465
CHD1_000087	52	26.5	38.9	FEM	AFR	MARIETTA	40	40	1855	325	2740	5	4.01	149	-3.91079	5.53932	0.582568	0.305261	1.06894	1.63648	-0.07076	2.74028	0.147305
CHD1_000088	52	27.9	22.3	MAL	CAU	NORTH ATLANTA	18	225	1550	304	2502	4.6	4.86	235	1.87134	-1.14184	-1.48249	2.73415	-2.5511	0.61529	-0.72765	6.54252	-2.11939
CHD1_000089	66	33.3	39.6	FEM	CAU	OTHER	31	143	967	533	4526	6.2	5.05	215	-8.28197	3.44275	-3.99341	1.72658	2.42303	3.84453	7.23668	3.9901	-0.21197
CHD1_000090	32	27.8	36.2	FEM	CAU	SOUTH ATLANTA	43	153	1604	354	3947	6.1	4.59	227	-0.72075	-3.06263	-0.00739	3.23766	-1.21797	1.93988	2.67035	5.48707	2.13194
CHD1_000091	44	40.1	47.3	FEM	AFR	SOUTH ATLANTA	51	212	2677	576	6585	10.1	4.61	289	-1.33472	-0.82103	-3.38124	-0.75017	2.5844	2.66775	0.168915	-1.28514	-0.47218
CHD1_000092	54	22.8	33.2	FEM	CAU	OTHER	28	75	1946	212	2439	4.7	3.82	199	2.62049	-1.30827	4.04906	-2.24991	-2.86271	0.191493	-0.53982	-4.41156	-3.07521
CHD1_000093	59	27.9	26.5	MAL	CAU	NORTH ATLANTA	24	62	1440	322	2952	4.8	4.76	248	-1.16194	3.68025	-0.777	-3.42096	-0.1095	-0.10556	-0.48236	-3.35664	-1.91569
CHD1_000094	64	29.2	40.1	FEM	CAU	NORTH ATLANTA	19	61	1781	404	2435	4.7	4.37	244	1.37404	2.04592	1.08783	-0.29799	-2.18853	-1.92901	-0.52756	-1.69434	-0.42778
CHD1_000095	50	18.8	24.2	FEM	CAU	EAST ATLANTA	15	88	1372	260	3165	4.9	3.8	169	0.139484	2.78619	1.68832	0.867865	1.10865	-2.30025	-0.14195	-1.52612	2.40338
CHD1_000096	44	25.5	21.9	MAL	CAU	ATLANTA	28	77	1711	363	3322	5.5	5.03	106	-2.33303	0.593458	0.262497	0.99579	-1.35525	-2.39427	-2.9617	-2.90405	4.57179
CHD1_000097	53	36.7	49.4	FEM	AFR	OTHER	53	213	2896	334	4104	7.6	4.41	318	0.354474	-0.35757	-2.0325	-0.55808	-1.91179	2.74449	-2.50126	-4.05513	-1.69947
CHD1_000098	47	24.7	21.5	MAL	ASN	NORTH ATLANTA	24	176	1584	672	5544	8	5.06	206	-4.72353	-2.06411	-1.68873	0.099466	1.93419	0.204014	1.16298	-1.17509	2.28939
CHD1_000099	55	32.6	46.6	FEM	CAU	SOUTH ATLANTA	30	168	1620	360	3822	6	5.04	266	-1.23839	2.11909	0.901337	-1.20306	-0.10276	-5.04536	0.89403	0.038346	0.652679
CHD1_000100	46	21.5	27.7	FEM	CAU	NORTH ATLANTA	10	34	1061	206	3490	4.8	4.15	212	0.238248	-4.67852	-5.33604	2.23119	4.22832	-0.20045	2.72542	-1.93959	1.87429
CHD1_000101	33	24.3	26.1	FEM	CAU	EAST ATLANTA	51	51	3577	445	3176	7.3	4.22	458	5.85812	-1.48916	0.693425	-2.19081	-2.8839	-2.00744	4.86803	-3.45334	0.444422
CHD1_000102	26	26.4	39.1	FEM	AFR	NORTH ATLANTA	26	73	1742	310	2150	4.3	4.86	172	2.27731	-0.28917	4.33307	0.011749	-3.20865	-4.48013	-0.32281	-1.68658	0.489638
CHD1_000103	63	27.8	39.9	FEM	CAU	DECATUR	35	35	1220	270	3440	5	4.71	250	-1.22048	-1.35459	-2.80701	0.543432	2.99737	0.913911	-3.06656	-0.94	0.406332
CHD1_000104	54	27	39.8	FEM	CAU	DECATUR	19	50	2108	335	3689	6.2	4.5	316	-0.06488	4.96606	6.18682	-1.60657	2.37121	-2.95215	1.17871	-0.76353	0.436219
CHD1_000106	55	30.7	28.9	MAL	CAU	EAST ATLANTA	17	51	1875	365	3392	5.7	5.16	184	-0.14172	-0.70707	1.57675	-0.4757	-0.93666	-0.23504	-0.01126	0.464105	-0.78089
CHD1_000107	29	44.8	50.4	FEM	AFR	ALPHARETTA	31	110	2647	360	2952	6.1	4.82	223	2.11428	2.64202	4.05032	-2.30442	0.44631	1.94045	0.877186	-0.1142	-0.38566
CHD1_000108	56	24.9	21	MAL	CAU	NORTH ATLANTA	39	228	1781	449	4004	6.5	5	236	-1.79966	2.46684	0.051358	1.30226	1.9825	-1.46539	-0.64837	2.23481	1.71594
CHD1_000109	60	25.4	22.6	MAL	CAU	DECATUR	19	91	1147	355	3187	4.8	5.05	271	-2.15546	-1.50401	-5.76206	2.88824	2.09427	-1.27254	-3.28785	5.34838	-0.72525
CHD1_000110	57	27.4	25.2	MAL	CAU	NORTH ATLANTA	34	78	2083	420	2985	5.6	4.89	314	2.12414	0.518761	-2.44002	-1.30559	-1.62675	0.222729	-2.33597	2.02881	-2.31586
CHD1_000111	39	19.4	23.9	FEM	CAU	EAST ATLANTA	24	57	1936	413	5670	8.1	4.36	199	-0.87175	-5.5539	-3.30723	2.47288	3.96601	0.437179	-0.50257	2.41184	-0.20163
CHD1_000112	46	23.3	31	FEM	CAU	DECATUR	25	70	1808	205	1993	4.1	4.69	279	4.58415	-3.79576	1.54045	-0.78986	-4.22865	-2.01335	-1.93063	1.80979	-1.55922
CHD1_000113	60	24.1	35.7	FEM	CAU	NORTH ATLANTA	17	23	2149	405	3107	5.7	4.03	229	2.23192	-2.36893	-4.22301	0.966353	-2.15575	0.995416	-3.71959	0.901774	2.1361
CHD1_000114	62	26.4	33.3	FEM	CAU	ALPHARETTA	11	127	1936	248	3179	5.5	4.4	263	1.1863	1.84087	-0.26922	-0.51118	-0.13911	0.064983	-1.04812	0.410873	2.00953
CHD1_000115	45	40.5	49.5	FEM	AFR	DECATUR	25	100	2938	340	4897	8.3	4.39	119	-0.95258	0.239298	-0.59524	0.616392	-0.56433	1.74488	-1.32163	0.222415	0.707279
CHD1_000116	45	26	38.1	FEM	AFR	NORTH ATLANTA	4	24	1820	208	1944	4	4.93	242	4.10637	1.46161	3.9079	-1.05919	-4.2804	-3.89718	-1.53971	-0.41815	-2.21439
CHD1_000117	42	26.6	23.7	MAL	CAU	EAST ATLANTA	18	47	1552	319	3965	5.9	5.27	191	-3.00923	5.55027	0.178238	-3.56367	1.0284	1.48552	2.09869	-1.96001	0.702319
CHD1_000118	57	25.4	20	MAL	CAU	EAST ATLANTA	25	37	1494	335	4309	6.2	4.71	226	0.369097	-1.97351	-1.25572	1.06461	2.63632	1.67122	1.27328	1.23534	0.23135
CHD1_000119	54	17.9	19.4	FEM	CAU	DECATUR	26	286	1690	328	2870	5.2	4.18	261	1.73321	-0.96909	-2.26814	-1.62172	-0.30983	3.28422	3.51925	0.119497	-0.33126
CHD1_000120	52	25.5	35.2	FEM	CAU	NORTH ATLANTA	18	172	1175	352	2684	4.4	4.47	240	0.483179	-2.14777	2.75614	2.14543	-1.49223	2.87384	-0.48992	2.91291	-0.91075
CHD1_000121	57	31.1	40.6	FEM	CAU	MARIETTA	8	262	1788	500	5642	8.2	3.56	231	-5.30392	1.76311	-1.87702	2.15282	3.46138	4.40803	-1.5483	4.16959	1.74045
CHD1_000122	79	24	23.6	MAL	CAU	NORTH ATLANTA			800	850	1100	3.8	4.49	165	-0.66032	0.841344	-3.41254	-0.24192	-1.6966	-4.36117	1.17486	2.03362	-0.26198
CHD1_000123	64	28.7	39.2	FEM	CAU	OTHER	60	161	2405	449	3625	6.7	4.32	209	0.63158	-2.49711	1.66174	0.790566	-1.5784	-0.83891	-2.1035	1.40881	-1.85971
CHD1_000124	48	26.4	39.7	FEM	CAU	MARIETTA	31	186	1575	409	3999	6.2	4.06	280	-3.50383	1.32157	3.3039	0.795028	0.409671	2.08555	4.91735	-1.03042	-0.89324
CHD1_000125	50	26.7	37.5	FEM	ASN	NORTH ATLANTA	22	129	1462	286	3702	5.6	4.28	253	0.266282	-1.43419	-2.77378	0.959175	2.00849	1.58052	-0.48475	0.49095	-0.60964
CHD1_000126	64	29	41.6	FEM	CAU	NORTH ATLANTA	57	154	2284	616	4990	8.1	4.32	176	-2.35417	0.353661	5.45815	2.41109	1.10777	2.08376	8.7643	1.52813	-1.78494
CHD1_000127	50	24.4	35.8	FEM	CAU	OTHER	17	122	3263	452	4846	8.7	4.33	229	0.13698	0.123438	0.51922	0.83646	-0.73346	3.89824	-2.10678	2.9439	-0.38637
CHD1_000128	55	33.6	32.5	MAL	CAU	OTHER	21	56	2688	462	3773	7	4.54	231	2.38897	1.25044	0.419312	-0.31111	-0.17214	2.24675	-1.97899	0.311632	-3.25759
CHD1_000129	56	33.2	47.3	FEM	AFR	EAST ATLANTA	27	59	1976	257	2183	4.5	4.39	215	3.50844	2.19234	3.74459	-2.37066	-5.40225	-0.31999	-2.31973	0.859895	-0.62668
CHD1_000130	54	28.5	39.1	FEM	AFR	SOUTH ATLANTA	21	119	1349	349	2263	4.1	3.73	180	-2.31316	0.084664	2.54495	-4.58227	-4.82843	5.96582	7.0101	1.36727	-7.83866
CHD1_000131	35	20.7	24.6	FEM	CAU	SOUTH ATLANTA	31	94	2423	728	7124	10.4	4.01	276	-0.57723	-4.25394	-2.06358	-1.06957	3.43878	8.34784	9.24083	2.24145	-5.91889
CHD1_000132	50	23.6	25.6	MAL	ASN	ATLANTA	13	35	1346	304	2702	4.4	5.08	272	-2.16058	-0.70822	-1.58173	-4.68741	-3.68756	13.2584	1.08411	3.95168	-7.30559
CHD1_000133	45	18.7	23.4	MAL	CAU	EAST ATLANTA	5	315	1203	259	2919	4.7	4.61	289	-0.54587	-3.29944	3.11115	1.63402	-1.44566	4.79861	6.3411	6.62995	-5.67098
CHD1_000134	47	22.9	26.9	FEM	AFR	EAST ATLANTA	15	85	1032	385	2183	3.7	4.25	200	-6.81704	6.19023	2.74541	-7.54967	-1.93493	4.51571	0.689212	2.14959	-9.25366
CHD1_000135	60	27.6	36.6	FEM	CAU	DECATUR			1050	650	5600				-1.91249	-2.11676	-4.66539	0.662032	2.78287	1.50665	0.607121	4.59605	1.32538
CHD1_000136	54	20.9	24.7	FEM	CAU	NORTH ATLANTA	19	80	1114	294	1693	3.2	3.94	186	2.34443	-3.38969	2.7015	0.507452	-2.00494	-3.74515	-3.3968	4.99672	-1.53984
CHD1_000137	49	28.3	27.4	MAL	CAU	ATLANTA	37	297	1675	334	2957	5.3	5.44	226	-1.372	3.67483	-1.9807	-2.9296	-1.65708	-1.60243	-0.92933	2.58012	-1.68568
CHD1_000138	64	25.2	24.4	MAL	CAU	NORTH ATLANTA	58	511	1742	619	4270	7.2	3.94	178	-0.38961	1.11057	-5.72224	-1.46783	0.002526	-2.66929	-3.36709	3.58468	-2.25725
CHD1_000139	45	27.4	33.4	FEM	AFR	SOUTH ATLANTA	21	317	1718	338	4506	6.9	4.69	308	-1.81054	-1.3004	-0.195	3.49312	3.80162	6.89079	4.60415	5.78324	1.79556
CHD1_000140	52	26.7	24.9	MAL	CAU	DECATUR	29	564	2445	399	2263	5.7	4.8	181	3.42759	0.942177	2.53998	-1.85036	-1.53847	-4.96179	-1.08581	-3.20878	-0.85068
CHD1_000141	40	21.2	32.6	FEM	CAU	EAST ATLANTA	34	88	1985	201	2592	4.9	4.85	130	4.43009	-5.52863	1.63163	2.92984	-0.565	-7.34105	-4.31138	1.51438	0.866236
CHD1_000142	39	26	30.5	FEM	ASN	NORTH ATLANTA	39	47	1864	484	5366	7.8	4.72	252	-2.4542	1.79034	-0.11417	0.880727	2.52509	-0.85414	-1.52829	-4.48914	1.83755
CHD1_000143	52	32.5	31.9	MAL	CAU	ALPHARETTA	10	178	1651	365	2597	4.8	4.47	242	1.61739	-2.75626	-0.35857	0.6833	-1.3656	-2.95062	-0.98333	-4.7533	0.044156
CHD1_000144	60	28.4	27.5	MAL	CAU	OTHER			1500	550	5500	6.4	5.39	247	0.130582	-3.13512	-3.44828	3.35226	4.10145	-5.22491	-4.36902	-2.1347	3.6655
CHD1_000145	57	32.7	26	MAL	AFR	EAST ATLANTA	12	56	1076	268	2588	4	5.26	224	-0.69453	2.20944	-1.95977	0.07044	0.165323	-1.92037	-0.10954	-2.08139	2.27276
CHD1_000147	40	25.3	20.2	MAL	CAU	NORTH ATLANTA	14	182	1800	269	2534	4.8	4.98	160	2.19719	-1.63054	0.064287	-2.01457	-3.28739	-2.01327	-0.44044	-3.44193	2.19072
CHD1_000148	30	33.2	41.8	FEM	AFR	NORTH ATLANTA	56	233	3530	555	6727	11.1	4.68	274	-1.25085	2.12063	1.20531	-1.73999	-0.47405	-3.39674	5.59239	-2.07138	0.582142
CHD1_000149	60	26.5	25.7	MAL	AMI	DECATUR	22	130	1247	556	3445	5.4	5.47	157	-1.18852	3.19512	-0.70213	-1.82959	2.58041	-7.25569	-0.67044	-0.44398	0.497133
CHD1_000150	59	27.6	24.4	FEM	CAU	DECATUR	16	40	2030	687	5127	7.9	3.89	185	-0.33114	-2.94882	0.212879	3.19088	1.92473	-1.67757	1.36612	-0.95115	5.06932
CHD1_000151	47	26.4	25	MAL	CAU	DECATUR	20	115	1575	420	2870	5	5.07	229	-1.42928	3.23905	-4.02113	-3.16518	-1.27939	-1.48051	-1.64006	-2.38501	0.768556
CHD1_000152	35	25.2	31.4	FEM	AFR	EAST ATLANTA	27	27	1831	254	3202	5.4	4.17	263	1.81767	2.16421	2.13898	0.413586	1.08886	-2.77388	-2.45692	-2.18052	3.92329
CHD1_000153	46	31.4	39.9	FEM	CAU	SOUTHWEST	25	95	2022	410	3749	6.3	3.67	300	1.06559	-0.68499	1.9606	2.74011	1.36131	1.7002	5.91577	-2.27066	3.39256
CHD1_000154	36	22.4	29.7	FEM	CAU	DECATUR	19	221	1449	246	4366	6.3	4.06	232	-2.82628	0.496056	-0.39186	2.22406	3.45361	2.22547	-1.1175	-0.81821	4.21804
CHD1_000155	57	31.9	42.6	FEM	CAU	NORTH ATLANTA	38	70	1843	378	4070	6.4	4.61	193	-1.40589	4.70455	-1.29607	-0.79426	1.54679	0.344935	1.1516	-1.62017	1.11333
CHD1_000156	55	28.8	25.6	MAL	CAU	EAST ATLANTA	29	108	1779	358	2626	4.9	4.61	204	2.25887	-0.27607	-0.01795	0.219825	-1.72138	-0.01927	-2.79416	-2.73075	0.330711
CHD1_000157	67	26.6	24.8	MAL	CAU	NORTH ATLANTA	76	277	1991	554	5502	8.4	5.03	87	-0.73893	1.34019	-2.23754	1.17838	1.78136	-0.03961	-0.62837	0.187381	2.76747
CHD1_000158	53	36	38.4	MAL	CAU	SOUTHWEST	40	174	2346	656	4685	7.9	4.99	226	4.8581	-2.02892	-2.91129	1.24737	-0.84294	-3.79572	-1.54212	-1.31034	0.844932
CHD1_000159	60	43.7	49.6	FEM	CAU	SOUTH ATLANTA	43	122	1822	490	4723	7.2	4.76	251	0.104351	0.133245	-0.03239	2.35554	3.26703	-0.80607	-2.52337	0.652086	1.31392
CHD1_000160	61	35.6	44.8	FEM	CAU	ALPHARETTA	40	348	2343	439	2531	5.7	4.27	193	2.60671	-2.01831	5.46265	0.695804	-1.49204	-0.35409	-1.57261	-0.31383	0.687667
CHD1_000161	58	24.7	34.5	FEM	AFR	EAST ATLANTA	11	42	2025	254	2968	5.3	3.74	183	0.826283	3.75243	1.90106	0.639568	0.445564	1.17381	-0.07951	-3.00496	0.577561
CHD1_000162	66	23.1	17.7	MAL	CAU	NORTH ATLANTA	19	118	1451	378	4235	6.2	4.85	268	-0.50538	-3.42485	-4.35154	1.38216	-0.31265	0.130282	-2.03661	-0.66403	3.43584
CHD1_000163	37	30.6	43.6	FEM	CAU	NORTH ATLANTA	30	41	1853	372	3605	5.9	4.38	244	0.639362	-1.43164	3.51226	1.43181	0.331083	0.453469	1.56147	-0.1129	3.56032
CHD1_000164	66	25.9	23.9	MAL	CAU	ATLANTA	19	240	1517	355	2669	4.8	4.19	210	1.49123	-2.02191	-1.18665	1.39	-1.12621	0.698494	-2.16015	-0.68956	4.07741
CHD1_000165	46	35	45.8	FEM	AFR	EAST ATLANTA	19	141	1657	274	1710	3.8	4.4	320	-0.41935	4.8286	-0.7426	-4.54173	-3.80491	-1.79795	-2.31542	-3.55553	-1.09927
CHD1_000166	46	22.6	9.1	MAL	CAU	ATLANTA	25	126	2755	790	4704	8.4	4.64	153	-2.33684	-0.87126	-7.06085	-0.46687	0.214364	-0.26894	-0.67819	-2.73926	1.88385
CHD1_000167	75	23.6	21.9	MAL	CAU	NORTH ATLANTA	35	104	1340	278	4043	5.8	4.45	125	-1.63326	0.54024	2.64103	0.292508	2.60738	-1.4202	-2.95329	-1.51417	1.56351
CHD1_000168	51	39.9	47.7	FEM	CAU	DECATUR	32	128	2616	400	4824	8	4.24	286	1.40567	3.3872	-2.04028	-0.20391	0.632176	-1.68119	-1.42919	-0.35451	-0.82738
CHD1_000169	40	29.3	36.8	FEM	CAU	NORTH ATLANTA	31	54	2225	408	4982	7.7	4.26	395	4.10721	-2.02692	1.87548	2.03203	2.34073	-4.20175	-2.55604	-0.25507	-1.36053
CHD1_000170	28	25.8	30.8	FEM	CAU	DECATUR	19	93	2071	248	3770	6.2	4.69	195	3.61657	-0.91146	0.936614	1.08638	0.557122	-3.09822	3.69948	-0.64809	-0.28867
CHD1_000171	55	25.8	33.7	FEM	AFR	MARIETTA	10	20	1295	235	3539	5.1	3.96	210	-1.63322	0.730826	0.486097	-0.19604	3.19634	0.181426	0.0999	0.393191	-0.37939
CHD1_000173	50	20.3	19	FEM	CAU	ATLANTA	26	46	2072	620	3835	6.6	4.21	218	0.33249	-0.99386	2.16205	-1.1245	0.293558	-5.03121	2.5088	-3.06296	3.58964
CHD1_000174	53	25.4	38	FEM	AFR	SOUTH ATLANTA	22	86	1917	248	3127	5.4	4.49	228	2.94326	-1.11013	0.765923	-0.43805	-2.46645	2.10565	0.857499	-1.97523	3.61124
CHD1_000175	48	28.4	38.3	FEM	CAU	DECATUR	46	191	1564	356	4442	6.6	3.74	183	-0.97576	-1.26177	-0.32902	1.92539	4.35745	0.716771	2.36068	1.38391	-0.0713
CHD1_000176	37	21.8	21.1	FEM	CAU	DECATUR	29	70	1804	232	3666	5.8	4.09	210	4.08071	-2.07502	2.00101	1.45428	1.12688	0.78688	1.45719	0.623227	0.479563
CHD1_000177	41	29.7	42.1	FEM	CAU	ATLANTA	20	150	1930	310	2590	5	4.36	198	-0.3914	1.20397	1.34787	-2.90531	-3.91465	-1.37239	-0.68854	-2.12695	-0.31247
CHD1_000178	40	23.3	18.1	MAL	CAU	MARIETTA	16	80	1383	323	3498	5.3	5.29	150	-0.54593	0.874556	0.447094	-0.47927	2.96626	3.37718	-2.41961	0.995421	2.9311
CHD1_000179	41	30.3	43.1	FEM	AFR	EAST ATLANTA	25	57	1512	441	4265	6.3	3.92	216	-1.6895	-0.59501	-4.99623	1.28532	2.9348	3.54946	3.5681	-0.36929	2.65908
CHD1_000180	31	30.8	39.9	FEM	CAU	DECATUR	54	107	2218	509	3812	6.7	4.81	292	1.08002	-1.72365	-1.24666	2.47339	0.207165	2.15498	-3.39068	2.36544	0.259337
CHD1_000181	49	24.7	35.7	FEM	CAU	MARIETTA	56	302	1702	442	3097	5.6	4.58	214	-1.39316	3.05055	3.31667	0.112607	-1.03589	1.90889	-1.73498	-0.47021	0.639314
CHD1_000182	59	33	33.2	MAL	CAU	NORTH ATLANTA	43	180	1972	818	3187	6.2	5.36	238	-1.11279	-1.12623	1.11237	0.929359	-1.84813	2.06079	-3.47899	2.3816	1.517
CHD1_000183	40	21.5	30.8	FEM	CAU	DECATUR	50	391	1798	459	3503	6.2	3.96	266	-0.98411	-0.52346	-1.53978	1.90749	1.02981	2.97071	-3.74502	3.91849	1.23152
CHD1_000184	37	29.7	21.7	MAL	CAU	NORTH ATLANTA	30	112	2133	520	1505	4.3	5.01	164	4.17509	-3.27753	-5.97163	-0.65824	-5.38697	-1.29111	1.0669	-0.23327	-1.36396
CHD1_000185	59	25.7	36	FEM	CAU	NORTH ATLANTA	14	69	1408	308	2801	4.6	3.91	242	1.40412	-2.70167	1.25002	1.03309	1.73494	-2.37512	9.07295	1.94623	-1.71539
CHD1_000186	54	31.1	47.1	FEM	CAU	EAST ATLANTA	11	94	2063	391	2943	5.5	4.08	323	1.26533	0.569555	2.33357	-1.01229	-0.19122	1.16603	-1.32075	0.455335	-2.79454
CHD1_000187	49	20.9	24.2	FEM	CAU	ATLANTA	26	19	928	202	2026	3.2	3.96	217	-1.00918	2.55365	2.79057	-0.71739	-0.0358	-1.81261	2.74889	2.59529	-1.08815
CHD1_000188	57	30.6	42.8	FEM	AFR	SOUTH ATLANTA	13	84	2024	382	1697	4.2	4.65	163	0.435951	0.909464	4.68325	-0.50228	-5.90054	0.332603	-0.94803	-2.13596	-1.71014
CHD1_000189	50	45	48.8	FEM	AFR	DECATUR	21	146	1352	322	3359	5.2	5.51	274	-4.31328	6.48793	-1.82719	-1.9897	-1.38635	-2.86516	-0.06676	1.55517	0.94381
CHD1_000190	56	24.3	31.9	FEM	ASN	EAST ATLANTA	5	504	1620	180	2192	4.5	4.15	255	0.445311	0.685284	-0.4078	-1.7207	-3.39281	2.16183	-3.84532	-0.73686	-3.15791
CHD1_000191	50	28.3	23.6	MAL	CAU	NORTH ATLANTA	24	72	1526	355	2822	4.8	4.59	194	-0.51881	1.63741	-2.72944	-1.07059	0.599415	-3.07541	-2.18703	-0.51986	-0.9773
CHD1_000192	69	20.6	28.2	FEM	CAU	NORTH ATLANTA	40	191	891	475	5003	6.6	4.48	276	-6.09545	-1.64893	-0.07745	1.35592	4.88033	2.65976	9.93887	-1.10772	2.67735
CHD1_000193	43	23.2	18.7	MAL	ASN	ATLANTA	18	167	1589	230	2498	4.5	4.86	162	0.523171	-0.65378	-0.86142	0.21056	-0.55813	0.683575	-1.68665	-0.06829	0.788054
CHD1_000194	68	23.8	34.2	FEM	CAU	DECATUR	25	78	1632	299	2867	4.9	4.2	176	1.43722	-0.50439	3.42199	-0.52762	-2.28361	3.44023	-2.20742	0.940978	-0.45364
CHD1_000195	47	21.4	28.2	FEM	CAU	DECATUR	14	59	1625	347	2457	4.5	4.22	240	-0.45821	-1.52177	4.35797	1.49744	0.237449	0.285557	2.40493	4.09085	0.086167
CHD1_000196	46	23.9	17.5	MAL	CAU	EAST ATLANTA	52	103	1828	456	2261	4.7	4.34	189	1.88292	-4.6164	-1.6149	0.406898	-2.63012	-0.30909	-2.09475	0.684892	-3.02898
CHD1_000197	57	28.9	18.5	MAL	CAU	ALPHARETTA	15	127	1573	426	2759	4.9	5.19	189	-2.75967	2.90494	-2.0975	-2.75772	-1.02472	-2.94819	-1.98903	-1.14981	-2.03252
CHD1_000198	63	23.6	30.3	FEM	CAU	DECATUR	31	84	1192	220	2873	4.4	4.54	196	-1.63866	0.546091	-2.51399	-0.84252	2.62802	1.79398	-1.17631	-2.30721	0.064956
CHD1_000199	49	25.3	35	FEM	CAU	MARIETTA	31	88	1420	432	3229	5.2	3.85	164	-2.02391	2.56462	3.59708	-1.4821	0.200056	1.46655	5.65242	-1.02228	-0.10761
CHD1_000200	40	24.5	34.2	FEM	CAU	EAST ATLANTA	41	90	1616	257	2498	4.5	4.57	190	0.379075	0.459861	2.56065	0.318494	-0.39825	-0.92837	0.144078	-0.80294	-0.07548
CHD1_000201	40	19.8	25.3	FEM	CAU	ATLANTA	24	301	1730	277	2369	4.7	3.87	212	2.02695	-4.58751	-4.68274	2.41036	-0.40035	-0.69831	-3.35723	0.698494	-2.39333
CHD1_000202	41	25.6	30.4	FEM	CAU	NORTH ATLANTA	31	156	1942	515	5156	7.8	4.19	251	0.486547	-2.13712	-0.42716	3.34688	5.66078	1.05234	0.018706	2.22193	0.150485
CHD1_000203	65	27.7	25.2	MAL	CAU	NORTH ATLANTA		65	1447	437	3451	5.4	4.55	172	-1.07018	0.720607	-3.14877	0.593843	2.88733	4.45273	0.651474	0.862751	1.22392
CHD1_000204	52	35.2	36	MAL	CAU	ATLANTA	12	104	2031	360	3593	6.1	5.35	218	-2.44084	3.14018	-0.08233	-4.15417	0.688818	-0.74301	-0.74539	-0.81675	-0.04396
CHD1_000205	49	38.6	52.8	FEM	AFR	EAST ATLANTA	23	228	2195	251	3004	5.7	4.97	267	1.78507	-4.06726	-2.01715	4.70435	5.51297	0.410226	-1.42427	4.32468	0.21212
CHD1_000206	51	26.4	32.9	FEM	CAU	EAST ATLANTA	44	44	1723	365	5125	7.3	3.72	209	0.497512	0.372546	-2.05709	-0.75783	2.01822	-1.77406	-1.47406	-0.04149	-0.14833
CHD1_000208	61	28.6	39.9	FEM	AFR	SOUTH ATLANTA	14	86	1940	252	2210	4.5	4.15	123	-7.36174	9.03689	0.781771	-5.31909	-0.61108	0.69531	-0.61288	-3.32269	-0.75127
CHD1_000209	35	21.2	17.1	FEM	CAU	MARIETTA	53	71	2136	418	6221	8.9	3.95	203	2.13472	-1.9557	-0.01324	-0.14004	-1.29347	-2.14295	2.14631	0.331733	-2.51494
CHD1_000210	61	35.7	46.7	FEM	CAU	DECATUR	26	107	1428	337	3203	5.1	4.42	126	3.30949	1.55354	0.610153	1.54519	-6.18583	2.64262	-3.00576	-1.0734	-2.21849
CHD1_000211	52	33.8	46.4	FEM	AFR	SOUTH ATLANTA	23	83	1587	216	2691	4.6	4.16	249	-1.01124	-1.44553	-2.09095	0.742969	4.74807	0.838145	4.79856	-0.04358	-0.29246

## Sheet: MOROCCO
IDENTIFIER	LOCATION	GENDER	ETHNICITY	AGE	BIT1	BIT2	BIT3	BIT4	BIT5	BIT6	BIT7	BIT8	BIT9	RURALvsURBAN
M_A03F	A	F		28	3.97086	-2.45289	0.852374	-0.24698	-0.26008	-1.8673	-0.73324	-6.68481	-1.35474	-7.8479
M_A09M	A	M	Br	35	-1.64806	1.07334	0.229286	-0.00289	1.29694	1.46346	-2.72396	-0.22256	-1.57877	-4.00577
M_A103M	A	M	Ar	40	1.42105	0.600356	-0.9516	2.36354	-1.70128	-1.20632	-0.14696	1.78336	-0.5996	-7.30431
M_A105M	A	M	Br	43	1.72294	-4.07252	-0.43667	2.34028	0.319614	-4.4535	-2.64391	-3.86466	0.603083	-4.72215
M_A106M	A	M	Br	32	7.37201	1.64981	4.26476	-8.37721	-2.02351	6.36911	0.130113	-0.59995	-5.82918	-2.99481
M_A109F	A	F	Br	45	5.74871	1.07378	-1.36867	-11.2641	6.30518	3.79527	-1.90915	1.59857	-2.94954	0.802949
M_A110M	A	M	Ar	44	3.40212	-4.06194	6.69687	2.03011	-3.46938	-1.21823	-4.39495	3.10473	0.238524	-4.22284
M_A112M	A	M	Ar	36	3.36764	0.569518	5.60541	-5.81229	-3.97878	3.09585	-3.10955	0.772697	-3.7754	-2.23562
M_A117M	A	M	Br	36	0.147991	1.50095	1.0699	-4.86595	3.1142	-3.50787	-1.64253	1.56548	-1.87867	-2.01132
M_A119M	A	M	Br	58	-1.19421	-0.0252	-1.9751	-0.4149	1.34694	-0.72027	-2.78813	0.130981	0.88228	-1.25279
M_A122M	A	M	Ar	33	0.692254	0.497628	-2.19389	-0.39595	-0.32219	-4.27314	-1.45564	-1.26534	1.22929	-1.96016
M_A127M	A	M	Ar	27	2.51971	1.75937	3.55242	-3.34319	-0.68119	2.01974	-2.47618	1.96203	-4.04828	-3.64296
M_A134M	A	M	Br	36	2.44149	1.61773	2.21892	-5.53067	1.6878	2.63238	7.09343	0.436368	-5.49058	-5.1301
M_A135M	A	M	Br	38	-1.1571	-1.60897	-2.55434	5.9757	2.09198	-3.93938	-0.76848	3.93188	-0.48991	-5.80741
M_A136M	A	M	Br	50	0.649022	0.8198	1.83708	-2.0109	-0.27493	-2.94984	-2.19385	-3.3351	-0.95651	-5.14827
M_A138M	A	M	Br	34	-0.5886	-1.23223	2.2031	-1.55382	-1.68719	-2.05891	-2.05552	-2.50997	-0.90544	-5.42565
M_A139M	A	M	Br	38	-4.49991	3.1029	-2.29912	2.22199	2.84682	2.83594	-1.62931	-0.83071	5.39872	11.427
M_A142M	A	M	Ar	35	1.00695	1.65514	-2.88065	-0.89375	-4.03127	-6.39674	-2.94914	-0.40932	-2.43614	-7.62212
M_A145M	A	M	Ar	45	-0.44518	2.55366	-5.39217	-0.83582	0.595288	-4.61199	-2.69671	1.06897	-0.03086	0.496794
M_A147M	A	M	Br	40	-0.61507	1.02188	0.349117	-3.57065	2.44731	0.164342	-2.94686	-1.91487	-1.05101	-3.05237
M_A150M	A	M	Br	32	-1.03231	0.234497	-1.29066	0.37396	1.86268	-1.88175	-1.54907	2.45894	0.212322	-1.06642
M_A18F	A	F	Ar	49	0.306997	-3.6374	7.07378	2.29348	-1.43557	1.4296	-1.20893	2.96879	0.145269	-2.68033
M_A20M	A	M	Br	39	0.584101	-4.86998	1.96545	3.83313	0.177098	-1.10217	-2.1672	0.54439	-1.03264	-7.21441
M_A25F	A	F	Ar	44	2.32969	0.239144	3.43391	-3.76632	7.51651	4.13732	-2.58596	2.75595	-2.99072	-5.02409
M_A26F	A	F	Ar	26	2.51274	-3.50826	3.42794	-0.55485	-1.31164	2.77528	-2.07211	0.496099	-2.52108	-7.9411
M_A27F	A	F	Br	66	1.10502	-3.56078	-2.97028	2.52764	-4.43844	-0.98794	-1.2158	3.24225	-0.76365	-6.83116
M_A30F	A	F	Ar	52	1.98359	0.813909	-1.74765	1.87284	0.577349	-3.74205	0.371327	0.683438	1.41509	-2.67232
M_A31F	A	F	Br	69	-3.21138	2.04176	-2.11007	1.73773	3.18403	-1.39383	5.51044	-2.16494	0.553769	-1.32423
M_A32M	A	M	Br	36	4.74118	1.05015	5.29748	1.16097	-0.50291	-3.31892	-1.47752	-2.07211	-1.03777	-7.27588
M_A34F	A	F	Br	63	2.50054	0.241172	1.18686	1.28308	-2.03967	-4.96075	-0.54287	-3.25742	0.418874	-5.27233
M_A35F	A	F	Br	68	1.50429	-1.4265	1.46429	4.12758	-2.04907	-3.54054	-1.674	-2.81194	-0.40816	-8.16815
M_A39F	A	F	Br	29	3.84619	-2.46875	-0.72935	1.5554	-0.62304	3.14652	-1.17972	1.2197	-4.2251	-9.00089
M_A40F	A	F	Br	44	1.92035	0.682789	8.33995	1.20082	-0.81484	-2.06908	-0.83041	-1.56368	-3.08906	-9.43793
M_A41F	A	F	Ar	47	2.0811	-0.44302	1.29072	0.442753	-1.9354	-3.59366	-2.56373	-0.84196	0.371756	-3.47538
M_A45F	A	F	Br	34	5.25809	-0.55721	2.3912	-1.17735	-4.71725	3.52553	-2.09029	-1.79256	-6.9886	-13.4747
M_A46M	A	M	Br	30	2.75801	-0.93599	-4.29784	1.816	0.122608	-4.82549	-0.91144	-2.76662	1.08678	-5.28273
M_A47F	A	F	Br	33	3.12815	0.28946	1.44704	-0.3603	4.03967	-2.99939	-1.44506	-4.02446	-0.92297	-5.30759
M_A48F	A	F	Ar	36	2.55849	-1.30027	2.0015	2.62755	1.43066	-2.74352	0.512756	-1.95973	-1.07454	-8.36387
M_A49F	A	F	Ar	31	1.2501	0.575676	0.54666	3.1719	0.132649	-0.51118	-0.95885	4.717	0.667263	-1.11258
M_A50F	A	F	Ar	35	0.459308	-1.25867	0.151023	2.20825	0.704148	-3.30511	-1.58426	-1.99975	-1.83992	-9.00815
M_A51F	A	F	Br	64	0.119301	-2.8349	-0.70248	2.46499	-2.66278	-0.57546	-1.30047	2.8634	-0.63032	-1.89231
M_A52F	A	F	Ar	49	0.838719	2.63457	1.10645	0.280052	-2.77093	-1.50188	1.05178	1.58802	0.145506	-0.18779
M_A53F	A	F	Ar	58	-2.91871	0.629469	-2.89281	-0.53819	3.75056	0.399778	-0.90594	0.986435	0.650482	0.087071
M_A54M	A	M	Br	37	0.95445	-0.15559	-4.62652	-0.18554	0.040876	-4.48944	-1.14929	-0.40092	0.170546	-1.60885
M_A55F	A	F	Ar	32	-1.46273	1.52259	-2.01997	1.16719	1.38223	-1.28449	-1.3345	1.44621	1.13352	0.305748
M_A56F	A	F	Ar	31	-0.48449	1.08506	-0.64056	-0.08828	-0.55801	-2.27467	0.798485	0.436749	0.856069	0.064903
M_A57F	A	F	Ar	30	1.5122	-2.12735	-3.08494	2.86972	-4.9447	-1.53589	6.88673	0.04401	-0.90261	-5.87828
M_A58F	A	F	Ar	34	2.42772	-0.92738	-4.58051	0.516998	0.23914	-1.13189	-2.07443	3.16987	-3.28543	-9.50048
M_A59F	A	F		44	1.24539	-0.36643	0.135269	-1.8699	-1.51582	2.59088	0.283356	-0.03525	0.095752	1.61663
M_A60F	A	F	Ar	34	0.699815	1.64039	1.40459	1.8441	0.412563	-1.57673	-1.28826	2.29793	0.753477	-0.58212
M_A63F	A	F		47	1.09647	2.46355	1.45102	-1.65996	-2.57244	-3.97914	-0.70163	-0.98078	1.58065	2.02768
M_A64M	A	M	Br	30	-1.48045	0.089632	-2.20433	-0.45572	0.760932	-2.1331	-1.41873	-1.03031	1.80897	2.40011
M_A65F	A	F	Ar	44	-2.17869	3.44881	-0.88616	-0.25512	1.44237	-0.31529	-0.9457	3.67663	0.856475	-0.10439
M_A71F	A	F	Br	25	0.234724	-4.03003	2.40128	1.19599	1.99788	-1.33855	0.082562	-0.75569	1.66123	0.034585
M_A74F	A	F	Br	22	0.697039	0.216019	-1.32217	-1.6829	-3.25787	-2.71926	-3.03851	-2.0839	1.05974	-0.60828
M_A77M	A	M	Ar	41	-0.43073	-0.7631	-3.65856	2.74084	2.82979	-0.33798	2.13162	-0.53786	2.03393	0.446102
M_A78M	A	M	Br	30	-6.99174	3.06009	-2.15037	3.02038	2.92392	-3.22506	0.428348	0.543741	1.59628	1.34503
M_A79F	A	F	Ar	32	0.991887	-4.48366	6.39281	3.81213	-1.36159	-1.04619	-0.89991	-1.63076	1.01643	-1.58898
M_A80F	A	F	Br	24	-0.41833	-3.0764	-1.37953	2.53978	3.33079	-2.07494	-0.63504	1.62273	1.91527	1.57333
M_A82M	A	M	Ar	21	1.77276	-0.41738	-0.16915	0.258112	-5.27619	-2.72953	-1.82758	1.31133	0.194517	-3.86368
M_A87M	A	M	Br	23	-4.26195	2.32503	-1.0829	2.96956	7.49981	-1.15491	4.06983	3.33128	1.4637	2.27527
M_A89M	A	M	Br	27	-0.72643	0.396177	-1.67867	-1.48781	-0.76249	-1.76196	2.85518	-0.37176	-0.23157	-2.5369
M_A91F	A	F	Br	32	2.89334	-2.67667	-0.08334	0.95915	-0.44835	4.64727	-1.49543	3.95838	-4.77501	-11.4567
M_A96F	A	F	Br	23	1.66467	3.62693	1.84695	-2.81304	3.73427	-4.78788	2.25136	-2.14861	-1.52567	-2.13177
M_B01F	B	F	Br	<50	-2.99205	-2.26457	-0.44535	1.62298	1.95238	1.47588	1.56678	-0.75639	4.31232	7.731
M_B02F	B	F	Br	<50	-3.47671	2.36618	-5.19382	0.26097	1.52192	0.588433	0.566097	-0.80282	5.64808	9.07404
M_B03F	B	F	Br	<50	-3.19559	1.54888	-1.72924	-0.28606	2.35377	-2.11332	5.48469	-4.6055	6.26153	13.011
M_B04F	B	F	Br	<40	-4.77594	0.449648	-3.05948	-1.34293	2.16868	-0.58768	-0.65465	-0.73111	5.24762	10.1594
M_B05F	B	F	Br	<50	-7.78488	0.587143	-1.14071	0.646068	4.4421	0.244475	-0.62016	2.7214	5.96952	12.4417
M_B06F	B	F	Br	<40	-2.32089	0.487527	-1.25196	-2.82891	-0.68352	-0.04748	-2.84855	0.636742	4.50312	11.7841
M_B07M	B	M	Br		-5.8512	4.29246	-0.01853	-1.03627	-0.84337	-0.6862	2.70445	1.52562	2.9674	7.0738
M_B08F	B	F	Br	<50	-3.99766	2.52625	-1.56537	0.84169	3.22093	-0.40821	2.09671	-1.69014	4.93855	10.0819
M_B09M	B	M	Br	52	-4.13976	0.223664	-0.0976	1.53846	2.38096	4.04229	-0.44851	2.03489	4.04252	8.49641
M_B10M	B	M	Br	40	-0.2331	0.145618	1.06459	-0.23517	2.15748	-1.37544	-1.4386	-4.4134	3.11104	7.29791
M_B11F	B	F	Br	34	-2.31934	1.20692	-1.66576	0.736939	1.68049	2.76613	8.89166	0.310231	2.82826	8.23893
M_B12F	B	F	Br	32	-4.79718	6.82655	-2.473	-1.46907	2.35083	2.91772	5.27337	2.41358	2.82669	8.48505
M_B13F	B	F	Br		-4.26884	6.61211	-1.78243	-2.15099	2.89982	2.98318	5.01083	0.418479	3.46752	9.48178
M_B14F	B	F	Br	20	-0.99614	-2.46298	-3.28513	0.525443	-1.13921	0.933835	1.73998	-5.83944	4.12387	9.20832
M_B16F	B	F	Br	21	-2.53238	-2.54296	0.77553	0.684493	-0.46919	2.04448	-1.90101	-0.29743	4.56316	9.66654
M_B18F	B	F	Br	40	-3.83048	-0.64627	-5.58795	3.6579	4.32326	0.381481	0.449123	-1.43125	5.39783	10.0557
M_B19F	B	F	Br	45	-3.72983	6.11489	2.02297	0.303769	0.720769	-0.1352	1.90986	0.995114	3.35278	7.23446
M_B21F	B	F	Br	22	-3.54671	-1.38833	-3.93967	-0.6628	0.950588	1.5452	2.22513	-2.58811	4.67542	10.719
M_B23F	B	F	Br	24	-3.12119	-2.05882	-4.43212	0.71268	0.720189	3.08477	2.29316	-0.22268	4.57902	10.1359
M_B26F	B	F	Br	27	-1.42365	3.04516	0.887166	-1.28065	0.214168	0.61967	-2.92396	-2.00464	2.41066	6.7434
M_B27M	B	M	Br	50	1.14037	-1.41045	-1.53208	-2.50485	-0.57355	-0.46396	2.3481	2.66755	-4.1746	-8.85765
M_B28F	B	F	Br	24	-0.73513	3.43117	0.284564	-3.61955	-3.3324	4.86593	-2.54575	0.069942	-1.73643	5.30906
M_B29F	B	F	Br	18	-3.10537	1.52991	1.29886	0.017885	1.76092	6.31473	-2.24232	-0.47026	1.39007	8.74101
M_B30F	B	F	Br	24	-2.69798	9.09208	-0.03053	-2.66211	-1.29605	6.49376	-2.54245	-0.54035	0.194029	7.48234
M_B31F	B	F	Br	35	-1.7968	-1.96407	-2.29992	-0.45607	2.49865	-0.5103	-0.61288	-3.10358	4.05103	10.1591
M_B32F	B	F	Br	30	1.2431	1.93382	-0.37912	0.789368	-4.12158	4.90603	-2.56493	-2.76432	-1.40829	5.67335
M_B33F	B	F	Br	18	-2.34554	-3.95208	0.199183	0.891267	-0.88564	2.52915	-1.54373	0.64782	4.09839	8.72864
M_B34M	B	M	Br	23	0.013699	2.76345	-0.13696	-1.16716	1.40914	2.06439	3.31503	-4.62773	-0.07347	3.75572
M_B35M	B	M	Br	27	-3.30021	0.070414	1.16492	1.6891	-0.27146	-0.61912	-1.99615	-2.35041	3.94887	8.77444
M_B36F	B	F	Br	25	-0.35478	2.49556	4.93781	-7.22988	1.80932	7.62865	0.407853	1.86378	-1.4022	8.45288
M_B37F	B	F	Br	24	-4.13013	0.160498	-2.68623	-1.3001	1.09327	0.547802	-3.04538	0.026251	3.37793	7.99317
M_B39M	B	M	Br	48	-5.68991	2.6727	-3.81247	0.218035	2.87221	-0.07343	0.006156	-0.9512	2.81467	7.66518
M_B40F	B	F	Br	38	-3.66946	0.060887	0.031146	-1.24444	2.08313	-0.82217	0.516136	1.63252	2.97292	6.48785
M_B45M	B	M	Br	50	-0.24985	3.24637	1.99779	0.067669	-3.40749	-0.64906	-1.71724	-5.01182	4.23155	7.87439
M_B51M	B	M	Br	56	-4.11594	0.407619	-2.63818	-0.8337	-2.46231	0.712912	-1.37435	0.60929	2.43797	6.84675
M_B52M	B	M	Br	43	-2.08236	3.78177	3.39993	-4.47818	1.13308	5.02497	0.972874	-0.94396	-1.53004	6.88789
M_B53M	B	M	Br	41	0.092485	3.71264	1.9289	-4.07618	-0.94114	-2.06715	0.130854	-5.51268	1.96548	6.4783
M_B54M	B	M	Br	43	-1.00496	0.468867	-0.32147	-0.86446	-1.69908	-1.28696	-2.47189	-0.71808	2.19278	2.72224
M_D01F	A	F	Ar	32	0.709048	0.262839	-0.42809	0.488973	-0.22133	-5.78715	0.114282	-3.31308	2.39028	0.891514
M_D05F	A	F	Br	42	-1.78544	-0.25491	-0.89438	1.19598	3.16219	-2.48608	1.56126	0.157814	-0.55292	-1.54441
M_D06F	A	F	Br	59	3.83084	-3.07915	0.690644	0.684523	-4.91364	-2.4616	-2.43648	-3.72676	-0.55802	-2.81508
M_D07F	A	F	Br	24	4.47506	2.85955	1.7645	-3.55237	-5.39233	2.38878	-2.94888	-1.55762	-4.81925	-3.55796
M_D08F	A	F	Br	53	1.6261	-0.47055	0.256989	1.7332	1.13258	-0.32256	1.36969	2.90951	-0.85541	-6.03208
M_D101M	A	M	Br	33	-1.76242	-0.50036	3.7583	0.825246	-0.21401	-1.37057	-1.897	-2.18542	-0.33591	-2.87268
M_D104M	A	M	Ar	54	1.11584	-4.08651	3.74819	0.383044	-1.35758	-2.97544	6.59315	-1.86509	0.986028	-3.41343
M_D107M	A	M	Ar	24	0.319201	-3.56031	1.46705	2.10978	-3.39541	-1.46775	-3.62045	-0.52511	-0.03365	-3.90163
M_D108M	A	M	Br	25	-3.66981	-1.84474	2.10752	1.38712	3.44094	-0.03708	-2.44583	0.764253	1.1045	-0.489
M_D10M	A	M	Br	30	0.841643	1.81959	-0.59277	0.882087	-0.80238	1.71391	-0.00996	-2.47497	-2.26931	-4.638
M_D111M	A	M	Br	49	-0.86468	-0.76316	-0.9884	2.08646	2.3418	-2.58011	-0.55034	-1.97388	0.875335	-1.16856
M_D114M	A	M	Br	29	-0.38938	-6.07068	-2.08239	4.04639	2.10022	1.36271	4.57169	1.86455	-0.37085	-4.76001
M_D120M	A	M	Br	27	1.17683	-2.78845	-4.54958	1.21867	-1.14968	-1.97056	5.94912	-5.76639	-0.6489	3.19836
M_D125M	A	M	Ar	37	0.108262	2.82169	1.89618	-0.31797	-1.07313	2.7886	0.388141	1.36331	-3.40693	-4.25345
M_D128M	A	M	Ar	48	1.78096	-1.46376	1.38256	-1.04345	1.07848	-3.948	0.892089	-3.4498	-1.20101	-3.89395
M_D12F	A	F	Ar	59	3.08501	3.73591	3.1629	-0.79178	-1.72668	-0.53072	-1.21594	1.96754	-1.92105	-4.19306
M_D130M	A	M	Br	32	0.537719	-3.75492	0.270538	0.603135	2.91333	1.75441	-0.73951	5.5678	-5.01834	-9.83241
M_D131M	A	M	Br	22	0.798683	-1.16694	0.446422	2.38933	0.640382	-1.49479	-0.57015	-2.93083	1.22764	-1.06789
M_D132M	A	M	Ar	38	2.51288	-2.86293	-7.24291	0.203799	-1.48243	-3.55341	-0.15377	-1.04294	-0.91529	-2.52721
M_D137M	A	M	Ar	50	3.99722	5.7282	4.73155	0.170178	-5.86263	4.47073	-3.41995	3.84963	-7.45172	-9.63497
M_D13F	A	F	Ar	42	-0.11244	-2.58491	3.78306	1.53229	1.27584	0.975491	1.85846	-1.31015	-1.03268	-4.1085
M_D141M	A	M	Br	46	-0.05633	1.21182	2.21114	-0.1351	-1.44321	-0.75884	-0.8735	-1.52199	-4.30367	-8.46105
M_D143M	A	M	Br	20	0.846169	-2.90612	2.5654	-1.40755	5.53674	2.84448	8.01702	5.88762	-5.32612	-8.19091
M_D14F	A	F	Ar	50	0.500619	2.37359	-2.67629	-0.29517	-2.58503	-2.22082	-1.03756	1.01894	-0.50253	-1.28472
M_D151F	A	F	Ar	42	-0.80177	-1.9863	-0.49413	1.76665	-0.17047	-2.64145	-1.39123	-1.03522	1.04319	-3.83238
M_D152M	A	M	Br	41	2.0471	-4.60114	2.22065	2.08116	-2.56421	-2.69553	-0.97908	-2.34416	-1.03801	-5.56615
M_D153M	A	M	Br	28	-2.63333	-1.91624	-2.40724	4.62651	4.13819	-0.90216	-1.05566	-3.6999	1.3759	-1.38977
M_D156M	A	M	Ar	33	-3.633	-1.28198	-2.47896	4.06157	3.58498	2.77698	-1.2873	4.92889	-0.93312	-3.77879
M_D157F	A	F	Br	40	-0.25295	-3.81951	-0.40994	3.60563	0.37761	0.522801	0.598919	6.30908	-0.0645	-5.37333
M_D15F	A	F	Ar	35	2.78151	1.72159	0.934884	-4.68047	3.508	1.18305	2.03938	0.332588	-3.44908	-5.2046
M_D17F	A	F	Br	58	0.442278	0.679163	3.19155	2.28204	-3.04864	-8.27601	-2.96169	-2.68328	1.95861	-1.22743
M_D19F	A	F	Br	17	-1.5934	-1.40828	-3.39881	2.3849	6.53545	6.19932	8.27764	1.63743	-3.15025	-2.67295
M_D21F	A	F	Br	47	1.90128	3.9845	2.81633	-6.16798	4.84689	0.587727	0.988922	-0.66395	-3.7202	-5.24606
M_D24F	A	F	Br	26	3.23566	-2.67211	-1.27739	1.98804	-3.70923	-3.49749	-2.02228	-0.42578	1.13895	-2.52714
M_D37M	A	M	Ar	28	0.394387	-3.51882	-5.04469	1.79033	1.6165	-0.71272	0.047076	0.712201	-1.3621	-8.08336
M_D42M	A	M	Ar	40	1.11121	-3.45627	-0.64928	2.24035	-0.01887	-0.36886	0.625715	1.01224	1.58875	-0.9317
M_D43M	A	M	Ar	23	-0.57292	-4.05511	-2.61691	2.03905	3.54838	-1.34004	-1.14715	0.415477	-1.28245	-4.29063
M_D44F	A	F	Br	36	2.43058	0.908547	-1.25785	0.45082	-0.19212	3.01919	-0.17216	-1.2691	-4.13622	-10.3209
M_D61F	A	F	Br	32	2.68507	-1.12854	4.21873	-0.14499	-1.64321	-4.66647	1.76072	-1.49719	1.07688	-5.1581
M_D66F	A	F	Br	22	3.19593	-1.10434	3.33632	-0.66588	-1.56535	-2.25309	-2.12929	1.26751	-2.39465	-8.57875
M_D68F	A	F	Br	22	2.59306	-2.04973	2.02045	-2.96916	1.97196	-0.04865	0.779624	-1.66577	-3.87319	-10.7225
M_D69F	A	F	Ar	35	2.38464	2.1101	1.23975	-1.90772	-0.28964	-6.06184	-1.91038	-5.26707	1.05702	-0.41612
M_D70F	A	F	Ar	34	0.102856	1.82352	1.34127	-2.7246	1.79424	-3.22725	-0.28436	0.996801	-0.85077	-0.70279
M_D72F	A	F	Ar	37	1.53281	5.01851	5.8597	-7.28182	-5.02885	5.10298	-3.54584	1.46107	-5.49055	-1.94062
M_D81F	A	F	Ar	27	0.156471	-0.59312	3.00318	0.265376	-1.67014	-4.18562	-3.72765	-0.49855	0.278295	-1.12779
M_D84F	A	F	Ar	39	0.408474	5.55293	2.53795	-4.09338	-1.87944	5.1005	-3.02392	1.46747	-5.17928	-7.01572
M_D85F	A	F	Ar	35	4.66899	1.82108	1.63233	-3.45802	-0.72537	6.23004	1.45108	-2.02297	-6.76846	-6.52465
M_D86F	A	F	Ar	44	-1.39294	-0.01718	1.4484	0.885011	2.4663	1.29525	1.10588	-0.05168	-1.95554	-2.93471
M_D88M	A	M	Br	29	0.107212	-0.06028	0.264668	2.15206	-2.04211	-2.50965	-1.46552	-1.36266	0.103581	-4.79931
M_D92M	A	M	Ar	34	3.87823	-0.73762	5.1022	-1.47531	-1.11167	4.74022	0.758798	0.234494	-5.78028	-7.41014
M_D94F	A	F	Ar	39	3.80042	1.59272	7.10252	0.129418	-3.81685	3.37439	-0.64012	-0.02032	-4.62542	-6.44934
M_D95F	A	F	Ar	38	-0.42953	0.004404	-2.20598	1.50903	-0.70478	-1.66138	5.00023	-0.65227	-0.22488	-2.87136
M_D98F	A	F	Ar	32	0.173591	0.76652	-4.43451	-0.35303	-0.58714	1.45345	-0.90798	2.51472	-1.42914	-5.54876
M_D99F	A	F	Ar	26	1.63381	-1.4945	-0.9024	0.047073	-1.16978	6.33189	4.31206	1.87322	-4.53855	-7.29422
M_I01M	I	M	Ar	37	-0.05524	-1.37587	1.877	0.390227	1.9122	-3.36677	11.5202	-1.18138	1.47271	-3.44246
M_I02M	I	M	Ar	22	-0.184	-0.61507	-2.73496	0.262251	0.294411	-0.34635	-3.06194	-1.24799	0.155315	-5.32856
M_I03M	I	M	Ar	20	0.643766	-1.02203	0.497871	1.01192	0.733108	-1.26679	-0.56234	0.446869	-0.52274	-4.85199
M_I04M	I	M	Ar	38	0.226826	4.7432	-0.77841	0.410461	2.04984	-3.04356	-1.94401	-4.23237	-0.56122	-6.6006
M_I05M	I	M	Ar	51	0.341261	0.698525	-2.19629	-0.28924	0.535636	-2.04867	4.39105	-3.08756	0.98855	-4.67635
M_I06F	I	F	Ar	39	-3.30142	0.439276	-1.43082	1.83565	1.9196	-4.5853	-1.1002	-0.77131	3.69895	9.69178
M_I07F	I	F	Ar	35	-0.99951	-0.09731	-0.48334	2.39355	-2.77305	0.960838	-1.70554	2.99223	2.72918	11.2657
M_I08F	I	F	Ar	40	-1.33277	0.402661	-0.61418	1.61841	-2.34851	-0.25421	-1.60487	1.57017	2.92503	11.0312
M_I09F	I	F	Ar	45	-1.32806	-6.09542	-1.83238	3.53063	-2.17464	2.54564	-1.47023	2.06376	3.5276	13.521
M_I11M	I	M	Ar	47	4.36285	1.58488	1.96337	-6.74484	2.7886	4.0491	2.36418	3.94677	-5.67378	-8.80242
M_I12M	I	M	Ar	51	0.893358	-0.91828	-2.12429	0.498532	-0.14162	-1.7329	-2.44105	-2.17837	-0.21718	-5.33337
M_I14F	I	F	Br	34	1.62483	-3.07948	-0.15556	1.06504	-0.70233	0.691102	0.679813	2.08521	0.176915	-4.90969
M_I15F	I	F	Ar	40	-2.19157	1.18822	-1.12669	1.27308	-0.32244	-1.13116	-0.35214	-1.33653	2.28357	10.2746
M_I19M	I	M	Ar	26	0.706299	-2.29163	-1.39794	-0.69785	-1.86764	-2.31304	-1.87485	-1.43959	-1.36937	-5.73564
M_I21F	I	F	Br	44	1.8274	8.0171	3.08991	0.762583	-3.51939	0.271131	-0.6934	2.10208	0.642092	-4.18619
M_I22F	I	F	Br	42	-1.78111	4.73081	3.49983	3.63661	3.48668	-0.61993	1.50975	1.69824	-0.46803	-1.88111
M_I25M	I	M	Ar	25	-2.93995	-0.95141	0.579237	1.89412	1.57154	-1.14916	-0.12589	2.75606	0.716736	-4.23759
M_I27F	I	F	Ar	34	-5.16567	-0.07475	-2.08376	2.591	-1.36734	7.27532	-0.92974	10.1697	0.724132	9.00089
M_I28F	I	F	Ar	42	-3.64752	3.52593	-4.11799	-2.84408	5.58128	0.445304	10.4602	-1.41004	2.66782	16.2708
M_I29F	I	F	Ar	52	0.418131	2.08054	-2.56392	2.50274	-0.26492	-1.0068	0.822404	-3.2539	3.83774	13.1521
M_I30F	I	F	Br	28	3.27319	3.62911	3.18399	-3.14025	-6.6327	6.86045	-1.58084	1.55479	-4.4631	-1.63187
M_I31F	I	F	Br	47	1.74036	-2.17549	0.40465	-0.87551	-2.5533	2.76771	1.01107	5.26266	-1.15351	-3.40865
M_I33F	I	F	Ar	32	-1.17333	-3.87227	2.1911	2.60956	-2.43339	1.28103	1.08284	6.20581	2.29997	10.7691
M_I34F	I	F	Ar	51	1.99019	0.083691	-3.87715	1.84355	-1.2726	-1.60966	-0.12015	-1.70624	3.17796	14.5077
M_I35F	I	F	Ar	24	-0.43342	-0.54391	4.8827	-0.29253	-1.13767	1.93933	-0.09538	3.00134	2.56923	11.7366
M_I37F	I	F	Ar	44	-0.74147	-1.30908	-2.77101	1.63823	-3.69975	0.034248	-1.82385	-0.25894	3.49486	13.6477
M_I38F	I	F	Ar	39	-1.35148	-2.70403	0.060556	2.198	-3.00268	0.361539	4.19538	-0.06145	3.1261	12.9191
M_I39F	I	F	Br	39	-3.0748	1.77197	-4.18733	-3.06198	7.60906	0.141092	1.22023	-2.62396	2.20122	2.799
M_I44M	I	M	Ar	26	-1.12598	-0.87816	-0.3737	1.58826	3.7549	-3.75453	0.100641	-6.1336	2.13332	-1.32233
M_I45F	I	F	Ar	43	1.53225	8.29053	-1.49552	-2.98086	-5.70286	5.74159	1.06444	1.89391	-1.55917	12.2359
M_I46M	I	M	Ar	18	0.99174	-1.92286	1.37233	3.10184	0.340517	-2.12601	0.982598	0.235619	-0.59045	-6.19147
M_I47F	I	F	Ar	35	1.87397	1.71688	1.05234	-4.54284	-3.08222	1.32391	0.827248	-0.14826	1.42312	14.551
M_I48F	I	F	Br	29	3.00752	-3.91635	-0.58643	-2.54444	0.419119	1.90574	1.69876	3.08639	-3.29085	-4.68968
M_I49F	I	F	Ar	48	-1.38749	-4.18733	0.250069	2.65392	-1.39124	2.29586	-2.25358	3.9884	1.7551	11.9182
M_I50F	I	F	Ar	40	2.21574	4.18564	0.56453	-3.48225	-7.3419	10.4877	-2.53134	4.53229	-2.76989	11.5858
M_I51F	I	F	Ar	42	5.87069	-3.78607	-5.38496	-6.15818	-1.91637	5.41055	4.44403	-0.49104	-5.84706	-7.53668
M_I52F	I	F	Br	41	4.71286	1.00987	3.12223	-2.36704	-1.83873	2.65598	2.64279	0.84949	-2.98442	-4.41484
M_I53F	I	F	Ar	34	-0.07972	1.62228	0.866234	-4.12397	3.29838	4.57708	1.7249	1.86696	1.41863	16.0534
M_I54F	I	F	Br	53	2.95259	-2.62747	0.406668	-1.20971	-9.51105	0.742516	-2.78847	-1.35281	-2.57819	-4.15941
M_I55M	I	M	Br	42	-0.09638	-0.00194	-0.03043	-4.35661	1.85395	1.58975	-1.74616	-4.13028	-2.50576	-7.28713
M_I56M	I	M	Ar	22	0.178009	-3.13098	0.597527	0.723331	0.580226	1.03981	-1.34183	1.75201	-0.41097	-7.20737
M_I57M	I	M	Ar	44	-1.05548	-2.31208	0.931792	3.0067	0.079468	-0.47203	9.95128	0.176382	-2.83669	-7.98345
M_I59F	I	F	Br	43	-1.1858	1.00394	-0.86016	2.77207	-0.35239	-2.69352	-2.90628	3.82094	-0.23099	-7.14015
M_I62F	I	F	Br	25	-0.0646	-2.80997	0.293444	-5.20357	3.40604	-3.38439	-0.52298	-5.67639	0.013527	-5.58183
M_I65F	I	F	Ar	43	-2.65386	-1.29133	-2.67922	2.08606	-2.29314	-1.33648	-2.55614	1.64485	3.29115	10.4479
M_I66F	I	F	Br	24	3.55445	-3.96259	-0.25457	-2.17765	1.46073	3.96805	2.24675	6.04142	-3.40006	-5.74033
M_I77F	I	F	Ar	19	-0.65115	-4.23188	0.201723	3.12303	-0.94132	0.087354	-1.58441	-0.07957	2.0254	11.7574
M_I79F	I	F	Ar	35	-4.24375	1.4726	-1.37284	1.51466	-1.08798	0.690604	-1.0488	2.9703	1.58928	10.7038
M_I81F	I	F	Ar	26	-3.37275	-0.86014	-2.33246	2.04199	-2.13383	1.79908	-1.70064	1.11315	3.0592	13.5815
M_I84F	I	F	Ar	29	-1.14627	-1.91316	-3.08087	2.72715	-1.0786	2.57326	-1.58626	0.999192	1.23477	9.40993
M_I86M	I	M	Ar	17	-2.50111	-3.19119	0.450848	3.9972	0.762844	-1.42708	5.45131	0.59876	0.063062	-5.69402
M_I88M	I	M	Ar	42	-0.22079	0.121022	-0.65632	-0.25298	1.68594	-1.79297	0.63446	-2.38036	0.402727	-1.30296

## Sheet: BRISBANE
IDENTIFIER	GENDER	Age	BMI	BIT1	BIT2	BIT3	BIT4	BIT5	BIT6	BIT7	BIT8	BIT9
BN07_A	FEM	22	22.9	-0.100446	-1.66405	3.00279	-1.30397	-0.602214	0.726635	-4.96411	0.464089	0.0621176
BN07_B	FEM	49	32.3	2.71573	3.86313	1.03692	-1.34114	6.92277	7.05115	-0.199684	-1.61354	0.720327
BN07_C	MAL	63	20.6	-2.87449	-1.53822	-0.484643	1.12211	-1.86352	-2.4645	-1.93821	-0.253942	2.10037
BN07_D	FEM	49	28	-2.03871	0.559127	-3.60111	5.06358	2.41145	0.0800035	-1.72833	0.888524	0.587353
BN07_E	MAL	61	27.8	-1.53865	-1.73215	-2.47914	-2.2438	-1.10109	0.426913	5.25264	-2.28874	0.964882
BN07_F	FEM	45	23.7	0.786203	-3.54689	-1.38541	0.732118	0.916393	-0.54475	5.7182	0.892004	-1.48057
BN07_G	MAL	61	26.9	-5.34704	-1.09649	-3.84478	2.70359	3.70635	-0.680904	-4.10364	2.80287	2.20149
BN07_H	FEM	49		1.38744	0.974462	-1.60039	1.7811	1.31834	1.46466	0.657613	-0.147836	0.853442
BN07_I	MAL	23	22.9	-2.31775	0.0930092	-1.34813	3.16411	-3.00238	-2.0099	-2.28323	1.95319	-0.497241
BN07_J	FEM	68	24	-2.44705	-2.49329	-0.972667	4.48985	0.258534	-1.24826	-0.484469	4.24866	0.179664
BN07_K	FEM	46	20.8	5.15637	2.1278	2.50618	-5.91431	3.59703	0.123317	-4.25895	-2.27603	-2.92419
BN07_L	MAL	60	21.3	2.34502	-2.01249	3.85706	-4.02996	-2.89999	3.13818	4.02378	-1.44011	2.22042
BN13_A	MAL	24	24.5	-3.209	-0.668079	0.447478	4.03508	-2.56179	-7.64974	-0.216174	-1.67687	4.1139
BN13_B	MAL	38	33.2	-3.87491	2.24252	-4.03806	1.24014	1.63969	-6.78042	-0.0823346	-2.1713	2.42972
BN13_C	FEM	22	18.7	-0.845751	-0.0650671	-3.81717	0.759095	3.44985	-0.645243	5.82726	-1.54089	1.28666
BN13_D	FEM	29	26.6	-1.22395	0.0507112	-2.07604	3.72352	3.37084	-0.661638	2.53421	-0.92576	-1.0397
BN13_G	FEM	31	33.6	2.99245	1.24769	4.34935	-1.83886	-0.419613	-2.19901	-2.87963	-4.99406	1.70875
BN13_H	MAL	21	22.2	3.40487	-4.30649	4.77959	-0.116121	-2.19289	-4.90918	-1.11447	-3.89256	1.17769
BN13_I	FEM	56	24.4	0.963961	-1.09522	2.51195	-2.85468	-3.93192	-2.11703	-1.9902	-3.30377	1.8099
BN13_J	FEM	49	24.5	-1.05733	2.82354	0.0629888	0.16852	-0.64684	-3.67495	-0.607192	-4.78036	-1.56086
BN13_K	MAL	26	23.5	-1.67671	2.79461	2.72163	-0.27456	-0.329203	-4.69033	-2.43086	-0.429809	-3.3399
BN13_L	FEM	36	22.6	0.981794	1.90902	3.55144	1.83403	-0.129949	-2.83615	3.05209	-4.02006	2.10516
BN18_A	FEM	31	22.9	1.10301	0.379947	-1.0698	-0.546919	2.23939	0.513361	-1.5583	0.727489	1.25309
BN18_B	FEM	19	25.7	3.43115	0.0161686	2.13859	-2.3429	0.819614	0.365473	0.506533	-1.24144	1.04716
BN18_C	MAL	65	29.4	-1.43767	1.5829	-6.16518	1.26042	-1.78169	-1.45484	0.0244785	-2.39395	1.99372
BN18_D	MAL	56	22.9	-1.66126	2.77853	-3.39449	1.32462	1.88755	1.78042	-2.14436	-0.611918	0.0675236
BN18_E	MAL	68	29.4	2.24057	2.14781	-2.73516	-1.23969	0.903525	-1.201	-0.956764	-2.22355	1.97205
BN18_F	FEM	63		0.345148	-1.07809	3.26969	-1.75117	0.0472137	-1.96254	-1.71804	-1.49102	-0.680459
BN18_G	MAL	41	22.9	0.685969	0.749232	0.634622	-1.8431	0.332044	2.42637	-0.951823	-0.369399	-0.102053
BN18_H	FEM	48	31.2	-2.73537	1.21188	1.46049	-1.08427	-0.494329	-0.0964507	-1.77444	1.12572	-0.428583
BN18_J	MAL	58	27.8	0.354039	-0.791008	-0.741766	-0.876062	-1.14235	1.75607	-1.50645	-0.389821	0.880659
BN18_K	MAL	55	21.9	0.855663	3.60844	-2.4253	1.75524	5.04237	2.46916	-0.0405756	1.25105	-0.499639
BN18_L	MAL	47	33.4	0.347984	1.96243	-1.78435	-0.95176	-1.27179	0.252793	0.739013	1.55216	0.0837325
BN24_A	.			-0.0553235	-0.0498243	1.78367	4.15943	2.15134	4.46275	-2.5673	3.78316	-2.98323
BN24_B	FEM	18	23.8	2.25303	-0.615474	1.21387	-2.2801	2.74325	1.1294	6.63772	-3.09139	1.10876
BN24_C	MAL	58	26.8	1.69998	-0.405367	0.0681798	-0.252108	0.680428	3.76126	-0.431896	1.95707	-0.311413
BN24_D	FEM	61	31.6	-0.431128	0.76971	-1.76839	0.730927	-0.86139	-3.62095	5.27523	1.12939	-1.0718
BN24_E	FEM	44	24.8	-0.41049	-0.914353	0.517922	-0.398773	3.0087	1.65003	3.14859	1.16025	-1.11218
BN24_F	FEM	56	20.2	0.358846	-3.27629	-1.92077	-0.370973	-0.888071	2.26628	2.60057	-1.48758	0.347728
BN24_G	FEM	21	21.1	0.196889	-1.90021	3.14019	0.403871	0.327773	2.20491	-0.122451	-0.049406	3.18691
BN24_H	MAL	68	22.1	3.25306	-0.733037	-0.743109	-3.02359	-1.43082	2.34417	2.56897	-0.000629466	-2.25979
BN24_I	MAL	57	35	-1.40299	1.46434	-4.38633	1.98849	-0.567675	1.06153	-0.39173	0.328602	2.80816
BN24_K	MAL	30	31.9	0.8514	3.57404	-0.198615	-0.672733	3.75258	5.24539	-0.626305	2.26269	-2.99071
BN24_L	FEM	25	17.7	-0.131961	-4.9904	2.16852	-2.37588	0.292887	3.7106	0.201267	0.809577	-1.31242
BN25_A	FEM	51	26.8	1.2621	0.41318	1.30139	-1.2368	4.71025	8.72512	-0.294083	1.85721	-0.631102
BN25_B	MAL	18	36.3	1.62794	0.15502	0.364985	-3.29144	-1.98101	1.97128	-0.436453	0.403389	-2.30336
BN25_C	FEM	38		1.47323	-1.9524	-0.908498	-5.09057	2.72046	4.95895	0.976184	0.329243	-2.26127
BN25_D	MAL			-1.89577	-3.01229	-1.87976	3.80771	-0.42181	2.0787	-2.36994	4.86054	1.91878
BN25_E	FEM	54	32.4	1.39493	6.55782	0.528488	1.45193	-1.05652	-1.64448	-0.858027	2.46199	-1.61176
BN25_F	FEM	59	25.1	5.30208	3.60984	0.832143	-4.09211	0.303965	3.39053	1.19025	-0.623383	-5.08662
BN25_G	FEM	65	36.9	-0.755953	-1.76579	-0.000851843	2.7097	-0.289507	0.207724	-0.316472	0.6446	2.20484
BN25_J	MAL	53	26.1	0.665818	0.596607	-0.610528	1.61653	0.586726	3.04325	-0.665538	2.35393	0.577936
BN25_K	MAL	24	23.8	-0.360061	1.19349	-0.877605	0.895637	-0.793718	0.174131	-2.50003	2.38601	-1.79047
BN25_L	MAL	33	24.8	-2.03484	1.69466	-1.61649	-0.167636	-0.461091	0.664873	-0.712906	3.06146	-3.34101
BN33_A	FEM	47		-1.04276	8.38537	1.76814	-1.171	5.83429	1.29404	1.31229	-1.08454	0.953772
BN33_B	MAL	24	26.3	-1.25215	-2.23695	0.54808	-1.24262	-0.617433	-3.76901	-1.67553	-0.90066	-0.110512
BN33_C	MAL	28	24.5	2.86188	3.4715	2.60763	-2.88834	0.340687	1.47651	-1.12346	-4.29424	-0.273023
BN33_D	FEM	60	21.1	0.0158176	4.31507	-3.37233	1.39854	0.316189	-1.67655	0.988644	-4.77109	4.1223
BN33_E	MAL	62	33.8	2.11559	0.561838	1.78988	-2.21864	-1.92802	-0.490859	-3.90022	-3.70137	1.82464
BN33_F	MAL	59	29.1	0.661376	-1.52421	2.56593	-1.57746	-2.48801	-0.769394	8.1204	-1.47647	0.934495
BN33_G	MAL	55	28.7	3.61273	0.0324373	2.46981	-6.31124	-1.02687	-1.04558	-3.00039	-3.78456	-2.96207
BN33_H	MAL	50	27.8	2.26107	0.244636	1.58052	-2.76188	-5.03348	-0.931779	-5.43623	-2.52944	0.224466
BN33_I	.			-4.4578	-2.14354	-2.14493	-0.421154	-1.70084	-4.59031	5.77075	-2.26559	-3.186
BN33_J	FEM	40	23.4	-5.48499	-1.99606	-3.85833	-0.480814	-0.00299209	-4.40499	-1.25199	-1.4383	-1.1521
BN33_K	FEM	35	21	3.54453	1.07563	6.62019	-0.949367	-2.3061	2.21395	-3.7819	-2.34469	0.500409
BN33_L	FEM	50	30.1	2.40679	0.610332	2.974	-2.74395	-1.60062	-2.0944	-0.0292054	-2.45761	-0.966011
BN44_A	MAL	41	25.6	-1.94491	-0.728425	-3.37477	3.19574	0.819321	-6.50939	0.078312	-0.377031	3.51718
BN44_B	MAL	35	31.2	0.0744334	-1.81647	-0.126473	1.57548	-4.69269	-4.28939	-1.96701	-0.595751	2.83882
BN44_C	MAL	30		-1.87276	-0.882473	5.70193	0.80044	-2.97883	-1.57223	-1.74403	-0.369071	-2.0795
BN44_D	FEM	41		-0.0146896	-3.44094	4.66527	2.72737	-0.257124	-2.14916	1.8989	-0.489168	4.96192
BN44_E	FEM	40	24.6	-2.05611	-2.41886	2.79614	0.869439	0.29896	-1.51256	4.53196	0.950453	-0.385031
BN44_F	MAL	51	22.9	-0.578067	-4.04102	2.32852	-1.27171	-3.41044	-1.03606	-2.17084	1.10204	-2.9944
BN44_H	MAL	43	33.1	-2.31833	0.814773	-3.9083	-1.67234	-1.48723	-1.53432	1.65615	3.05667	-4.61631
BN44_I	FEM	38	20.4	3.05889	-1.99297	-0.0810969	-1.73655	-7.39343	-0.180404	0.281463	-1.10059	0.264857
BN44_J	FEM	27	28.1	-3.64882	3.33355	-3.0875	2.34844	-1.02462	-0.132805	-1.85448	2.27971	0.546978
BN44_K	MAL	59	32.1	-1.7419	-4.38474	-0.00950099	0.434367	-0.00992313	-0.181099	-2.81815	-0.0844117	-2.3445
BN44_L	MAL	65	25.2	-1.24265	-1.98558	0.406851	-0.997471	2.77954	2.62686	-0.909907	2.99158	2.92549
BN69_A	FEM	34	21.8	5.87132	0.619981	-2.40636	-4.23889	-7.25736	0.800916	4.3997	1.2041	-2.20183
BN69_B	MAL	32	33.1	1.63164	-0.209487	1.77045	-1.84869	0.578786	4.6963	-2.65927	0.905264	2.55708
BN69_C	MAL	42	30.9	-1.35645	0.0428312	-4.61598	1.64382	-2.27196	0.0811724	0.101256	0.897106	2.57075
BN69_D	MAL	27	28	1.34003	1.1661	-0.806002	-2.32825	0.479044	2.2597	-0.0853869	1.44142	-2.4775
BN69_E	MAL	60	24.8	-0.582701	-0.38505	0.766711	2.05901	0.636347	1.82367	4.39309	2.66577	4.68732
BN69_F	MAL	56	28.4	2.317	3.80047	-2.4363	1.63256	-0.433639	0.163641	1.97601	1.67356	-1.11539
BN69_G	FEM	39		-4.44062	-2.82779	-0.166156	4.21399	-1.60259	1.02383	2.7495	4.3289	-0.272458
BN69_H	FEM	27	25.4	-3.73503	-4.03773	-0.9348	3.58214	0.365612	0.379928	-0.82538	2.16084	1.29142
BN69_I	FEM	38	24.5	2.44351	-0.430449	0.163064	1.36373	-2.71828	-1.88472	-1.49176	-0.470375	-3.33252
BN69_J	FEM	41	21.6	-0.304827	-4.50106	-0.846404	3.00492	-4.3424	-1.20164	0.109061	0.571	-1.56075
BN69_K	FEM	26	32	-1.87755	1.97492	-1.77285	3.1316	6.11833	1.80204	1.12202	1.70199	2.39902
BN69_L	MAL	47	31.6	1.58422	2.18685	-1.7315	-2.82055	2.91256	4.15806	-3.0758	0.417777	-3.34825
BN79_A	FEM	68	32.4	-1.88259	-1.05977	-1.14944	0.954174	3.88613	-0.87113	-2.28551	-1.0776	0.0349546
BN79_B	FEM	38	23.5	-0.546739	-0.622441	1.30026	1.43934	-4.02847	-1.11111	3.40846	1.80207	0.371661
BN79_C	FEM	21	21.5	-0.417383	1.45863	-0.27573	0.0609995	1.00812	-2.01955	-1.20205	1.14907	0.637002
BN79_D	MAL	45	26.8	-2.0407	1.45191	-5.86873	1.72641	5.21591	0.404879	5.68547	-1.47354	4.69968
BN79_E	FEM	32	19.9	3.17147	-1.40152	5.8288	-0.82548	-5.04803	-1.63767	1.9962	-0.895302	-1.45176
BN79_F	FEM	54	21.9	-1.73536	-4.21572	-0.740612	0.297419	0.64382	0.956329	-0.497537	1.54436	-0.614762
BN79_H	FEM	47	30.4	-1.82142	2.00825	1.20778	0.901122	2.85457	1.67844	3.2685	1.48446	0.950138
BN79_I	MAL	54	34.7	-0.587866	3.85044	2.87479	0.00515277	-1.52174	-0.0759778	-2.51186	2.50191	-5.14584
BN79_J	FEM	53	23	-1.8735	-2.33989	-1.16937	0.906604	1.91378	-0.728626	-2.24048	2.88697	-1.87029
BN79_K	MAL	18	25.6	2.43011	0.631137	3.76192	1.17856	0.925006	0.172841	-1.49184	1.59505	-1.99617
BN79_L	MAL	46	25.3	0.884173	-1.86221	-0.988791	-0.0603536	2.23801	-2.14548	-2.52717	0.703558	0.29006

## Sheet: BERRY TB
STUDY	IDENTIFIER	BIT1	BIT2	BIT3	BIT4	BIT5	BIT6	BIT7	BIT8	BIT9	86 Gene Signature
STHAF	GSM484500	-2.66131	0.111066	-3.75876	0.431172	3.38886	-1.87635	2.13684	0.366101	0.269843	25.1726
STHAF	GSM484501	0.883568	3.22643	-1.7566	-0.611689	0.219943	-1.68507	3.63936	-1.21355	-0.811074	13.295
STHAF	GSM484502	-0.239093	4.10727	-2.06251	-0.0749264	2.2079	-2.09004	1.49252	-0.968515	-0.688215	14.7728
STHAF	GSM484503	-1.04378	4.62194	-2.9935	0.545245	3.79543	1.25184	1.57929	-1.39931	0.0307993	15.7558
STHAF	GSM484504	3.19393	-0.0403414	2.55998	-0.207919	-1.76031	-1.91093	-3.23995	-1.0155	-2.41625	5.0826
STHAF	GSM484505	0.0717029	0.00627093	-1.83039	0.354656	-0.185155	0.669626	1.04523	-1.81878	-1.60074	10.861
STHAF	GSM484506	-1.90344	2.51747	1.68563	0.444373	1.60673	0.061338	-2.22567	-1.88757	-1.45838	10.2374
STHAF	GSM484507	1.06813	-0.120168	3.47015	1.06181	0.718636	2.32461	0.0852883	-0.493038	-1.51669	8.13812
STHAF	GSM484508	1.00199	-0.187023	3.14528	1.02834	-0.848499	-0.193223	-3.45028	-0.554253	-1.94816	9.08507
STHAF	GSM484509	1.48181	0.795624	1.75342	0.052133	-0.196408	-0.648731	-2.72849	-0.14118	-2.24196	8.97216
STHAF	GSM484510	0.936674	1.04178	0.238377	0.302036	-0.12599	0.345069	-2.18464	-1.7601	-2.25704	9.75321
STHAF	GSM484511	2.16956	1.15013	2.52305	-0.0190437	-3.03294	-1.20137	-2.22368	-2.30714	-2.57546	6.34667
STHAF	GSM484512	1.27743	0.755412	2.61669	0.778388	-0.614231	-0.972521	1.40744	-1.16065	-2.11201	9.04791
STHAF	GSM484513	-1.4932	-3.60995	-1.0876	0.776473	3.42996	-0.657937	1.58958	0.414885	-0.821396	16.9877
STHAF	GSM484514	0.650493	-3.39815	1.13797	0.0832387	-2.19148	-2.19578	-1.51133	-1.57653	-1.88034	10.3903
STHAF	GSM484515	-0.755249	0.598906	-1.30734	-0.718322	2.63091	1.07945	2.13651	1.81065	0.290199	18.5897
STHAF	GSM484516	-3.62407	0.155571	-7.27905	-0.821124	2.62604	1.82622	2.10702	2.13868	-0.595025	21.2901
STHAF	GSM484517	-2.51916	5.78509	-3.86491	-0.00211404	2.17876	0.842952	2.39485	1.47077	-0.127822	15.3256
STHAF	GSM484518	3.1714	2.5187	-0.44783	-0.521779	-4.82159	-2.06665	0.524335	-1.69296	-1.98492	7.34978
STHAF	GSM484519	-0.608117	-1.68601	1.69571	-0.455071	2.03756	-1.08548	1.01945	-2.04823	-0.955051	13.7988
STHAF	GSM484520	2.18729	-0.963254	2.65786	1.3138	-0.928342	-0.817113	-3.99897	-2.96983	-1.17813	6.34628
STHAF	GSM484521	3.03987	-0.83961	3.2887	0.956938	-3.71265	-4.02635	-2.44991	-2.23284	-1.62503	7.04713
STHAF	GSM484522	2.13748	1.54733	0.424413	0.912014	-2.29595	-1.87926	-0.969504	-2.01767	-2.64574	6.80567
STHAF	GSM484523	1.79654	1.61335	4.17268	-0.157163	-0.359865	-2.37206	-1.89199	-0.697119	-2.63846	6.18385
STHAF	GSM484524	0.32486	-2.0983	-1.85346	-0.0508255	0.356357	0.788037	2.77766	0.826837	-0.741553	12.2194
STHAF	GSM484525	-1.04398	-0.686231	2.27592	-1.99272	0.481421	1.50805	2.47297	1.27559	-1.7348	15.1944
STHAF	GSM484526	-2.55187	3.8107	-4.92295	0.594365	2.06132	0.534903	1.43306	1.17455	-1.03669	18.8661
STHAF	GSM484527	0.129491	-2.90586	-2.21359	0.194893	-0.242217	0.193396	1.58446	0.97198	-1.25196	16.0922
STHAF	GSM484528	-0.0843519	-1.80766	0.0894714	0.281037	-0.00238663	0.352117	-3.13214	1.85642	-2.19244	10.7845
STHAF	GSM484529	-0.598862	-1.91487	-1.5384	0.818416	2.03274	0.990317	0.0205194	2.48521	-1.36388	11.4485
STHAF	GSM484530	3.4999	-1.64664	4.50033	-0.447623	-6.15288	1.98247	-0.451764	1.15905	-2.9299	0.966522
STHAF	GSM484531	-1.67806	-4.60604	0.349511	-0.401361	1.59046	-0.293724	3.50516	3.75552	-1.1695	17.4959
STHAF	GSM484532	1.15587	-2.09973	0.818387	-0.3152	-4.4663	-1.54777	1.16161	3.87915	-2.82435	11.9943
STHAF	GSM484533	-5.78248	-1.17904	-6.39079	0.766618	5.80737	0.851799	3.55993	8.15629	-0.333747	25.2533
STHAF	GSM484534	-2.87842	-1.58652	-3.03379	-0.968933	2.15462	1.55372	2.87867	6.53096	-0.763142	25.0245
STHAF	GSM484535	-2.79044	2.78008	-2.09264	0.08523	0.989768	1.59307	0.589511	4.01566	-1.46152	17.3695
STHAF	GSM484536	-3.36779	0.801073	0.953614	0.381555	3.87856	1.05186	3.68636	4.4066	0.167682	23.9491
STHAF	GSM484537	0.174446	1.77389	2.70073	0.11246	-0.712327	0.815672	-2.79603	1.90311	-2.59199	8.36454
STHAF	GSM484538	1.36014	-3.30289	3.30204	0.354409	-1.79305	-0.530557	-1.87025	3.42788	-2.44815	10.5896
STHAF	GSM484539	0.991786	-1.99566	2.19989	-1.02238	1.8827	0.618384	-2.9204	4.27206	-2.35086	9.45404
STHAF	GSM484540	0.612114	1.48576	5.49203	-0.93067	-2.91291	0.090369	-4.45915	4.25852	-2.92672	8.0158
STHAF	GSM484541	2.68919	2.92515	0.0914277	0.184623	-1.53644	-0.528546	-3.77866	4.65169	-2.4711	4.61314
STHAF	GSM484542	-0.0719416	2.7431	-0.190972	0.0104379	-0.885694	-0.562934	-1.47456	3.12571	-2.23064	9.75035
STHAF	GSM484543	-2.02012	0.530108	-3.34417	-1.55805	1.36355	0.316439	2.25644	3.93909	-1.20197	18.1243
STHAF	GSM484544	-2.2096	-1.1461	-4.371	-1.23084	0.489625	0.843785	0.935355	3.52504	-2.07157	18.7179
STHAF	GSM484545	-0.489657	-2.48839	-5.06274	-1.863	-1.76621	1.12484	-0.553939	2.32281	-1.45879	16.359
STHAF	GSM484546	0.694961	-1.00124	4.33741	0.562383	-2.2127	-0.380835	-2.7856	2.90748	-3.13797	8.962
STHAF	GSM484547	0.739089	-1.62337	1.91967	0.514098	-1.13399	2.39876	3.8402	4.65904	-2.33379	12.0456
STHAF	GSM484548	1.89587	-3.78119	2.66834	0.353489	-2.44955	0.647126	-2.22504	2.85303	-2.72048	8.02011
STHAF	GSM484549	1.5501	-0.491764	-0.18429	0.0456046	-1.70585	0.629652	2.40995	3.00405	-2.42447	9.94637
STHAF	GSM484550	-0.3092	-0.21962	-1.24435	0.0748688	0.985014	2.10131	-1.04597	5.85815	-1.82362	9.80887
TEST	GSM484595	-1.05121	4.6465	-4.43528	0.81198	2.27211	-1.62365	2.57131	0.532472	-2.37662	6.36639
TEST	GSM484596	-3.38298	1.19642	-4.3442	0.722813	4.56539	-1.73704	4.90685	1.22721	-1.27322	10.5058
TEST	GSM484597	2.06233	5.21852	0.351021	-1.25134	-4.29211	-1.85697	0.461424	-1.90289	-2.94884	0.893259
TEST	GSM484598	-4.80009	5.723	-6.09131	1.4203	4.00268	-2.52336	1.53799	0.0827974	-1.97858	6.97796
TEST	GSM484599	1.17857	0.371527	2.14389	0.189299	-0.758612	-2.20801	-0.824213	-1.50336	-2.78542	0.247018
TEST	GSM484600	2.79057	-4.18242	0.472396	0.953766	-0.897438	-1.59863	-3.67861	-1.73497	-0.840164	-2.71259
TEST	GSM484601	0.601549	-1.18672	4.69028	-0.695725	-1.4737	-0.620051	-2.12899	-1.41911	-1.08843	-1.10941
TEST	GSM484602	0.82798	1.70928	-2.1149	-1.20595	0.560458	-1.22479	-2.6786	-0.944259	-0.889269	-1.52635
TEST	GSM484603	1.46424	-1.87822	0.854122	0.28988	-1.07889	-1.42159	-4.18986	-0.755992	-1.24497	-2.6344
TEST	GSM484604	0.108507	-5.31047	0.807563	0.457734	-0.371323	-0.439642	-2.93992	-1.16614	-1.70445	-1.78296
TEST	GSM484605	-0.165586	-3.14461	-3.3675	0.381704	3.76387	-0.785137	0.461924	3.19467	-3.41447	4.00751
TEST	GSM484606	-2.94078	2.63583	-5.15009	-0.194531	3.59819	-1.22089	3.22328	2.80152	-2.13346	9.76312
TEST	GSM484607	-1.46086	1.79544	-0.786585	1.01302	3.13502	0.104273	-3.46905	0.0274022	0.421955	-0.891073
TEST	GSM484608	0.0453656	-0.0609894	-1.48352	-0.00829775	-0.788875	0.735134	3.34751	0.591482	-0.628931	1.04467
TEST	GSM484609	-1.53958	0.293974	1.40404	0.621529	2.50186	2.62541	0.0619426	1.99755	-0.346914	-0.189553
TEST	GSM484610	-0.872406	1.74567	-1.57548	0.739396	-1.86753	0.103337	2.44562	2.32695	-1.10343	5.51043
TEST	GSM484611	-3.53671	1.62657	-1.18897	1.5511	2.51334	1.59474	6.67483	2.793	0.415188	13.2613
TEST	GSM484612	-1.47634	0.969488	1.04503	0.162159	-0.0456906	1.04641	-0.960472	1.46737	-2.44142	0.29838
TEST	GSM484613	0.188864	-1.88098	-0.600598	-0.0030287	0.00265011	0.483947	-0.701628	0.621459	-2.94569	-2.77674
TEST	GSM484614	-1.09554	-1.04821	0.69684	-0.607479	-3.66497	-1.17249	-0.29304	0.848578	-0.895058	5.2072
TEST	GSM484615	-0.965737	0.577435	-0.168208	0.54412	1.90253	-0.0325082	7.81067	2.14931	0.363994	7.36961
TEST	GSM484616	0.763507	1.16017	1.43943	0.390756	0.0413447	0.646671	-2.83298	0.84053	-0.170529	-3.54075
TEST	GSM484617	1.28829	-0.298238	0.956921	-0.0322497	-3.11779	-0.403584	-1.18124	-0.487352	-1.95855	-3.06476
TEST	GSM484618	-0.579205	4.13158	-2.16888	0.219831	1.57358	-0.969264	1.26257	0.767466	-0.292373	4.00795
TEST	GSM484619	-2.64736	-4.27672	-3.21355	-0.333406	1.12089	-0.249125	0.985931	0.302243	0.273029	9.72012
TEST	GSM484620	-1.32528	-2.99028	0.0920155	-0.566145	-0.684178	-1.53846	1.03932	0.0971275	-0.96308	7.82071
TEST	GSM484621	-3.24012	5.43431	-0.377197	0.526152	0.654789	-1.55788	2.02818	-0.213234	-2.05364	4.74126
TEST	GSM484622	1.15293	3.88286	1.65517	0.35171	0.683099	0.551201	2.32482	0.824908	-2.33907	-3.71251
TEST	GSM484623	0.608099	0.502171	3.5373	0.357419	-2.3021	-0.890065	-2.40107	-0.660717	-3.57999	-2.63922
TEST	GSM484624	1.18207	2.09056	1.69638	-1.21483	-1.21548	0.637666	-3.87375	-0.03085	-1.8356	-5.35868
TEST	GSM484625	1.988	2.80692	2.63821	-0.401966	-5.14285	0.151413	-4.34345	0.0942095	-1.48625	-5.00378
TEST	GSM484626	2.51076	-0.84897	1.92505	-0.371339	-1.75661	0.0339688	-5.0628	-0.11181	-1.00183	-4.16708
TEST	GSM484627	2.00342	1.00843	3.40219	0.181205	1.1761	2.16794	-1.59969	0.0687453	-1.92178	-3.47243
TEST	GSM484628	-0.112941	-7.07259	-2.31511	0.95176	-2.82449	-0.366557	6.64532	1.51912	-2.05535	8.16259
TEST	GSM484629	1.18347	-0.576354	0.253559	0.77135	1.15138	1.18789	-2.25165	0.910463	-2.79386	-1.60511
TEST	GSM484630	-0.0926502	-1.0797	1.00174	0.437458	1.11531	-2.01863	-0.388531	1.28867	-2.68935	4.61203
TEST	GSM484631	-4.21011	3.22896	-5.35481	0.949056	3.10188	0.289231	3.08279	2.29108	-1.74998	10.8699
TEST	GSM484632	2.61015	-2.70005	1.47619	-0.820706	-0.0760332	1.43419	-2.60525	0.207419	-3.07865	-5.02692
TEST	GSM484633	2.68401	-0.316296	-0.397898	-0.399179	-1.53571	0.0445696	-2.53035	0.0609685	-2.62838	-4.51866
TEST	GSM484634	0.588764	2.41439	4.29532	-0.852327	0.27433	1.7723	2.09886	1.25809	-2.58365	-3.18962
TEST	GSM484635	1.16008	-3.40143	-1.45962	-2.19778	-2.97886	-0.143504	-2.55795	-0.0466055	-3.32031	-2.79094
TEST	GSM484636	1.0615	-0.784744	-1.76711	-0.833795	0.0093734	0.641978	2.66469	1.03255	-2.77576	0.377248
TEST	GSM484637	-0.10174	-2.08946	2.83073	-0.978889	0.808076	0.339475	-0.313385	0.582822	-2.84413	-1.70059
TEST	GSM484638	-2.8589	-3.58738	-3.60347	-0.74009	2.14023	0.595008	4.24602	1.40367	-1.26041	8.84265
TEST	GSM484639	0.9055	0.419921	2.86274	-0.324356	1.24224	1.91452	-1.59402	1.32692	-1.85709	-1.77458
TEST	GSM484640	0.510191	-0.263594	0.570121	-0.562578	1.57112	0.737282	-1.49627	1.84862	-1.62826	0.0490817
TEST	GSM484641	-0.0308269	0.0809123	1.19864	0.359957	-1.11936	-0.075261	-0.0971472	0.163437	-2.02175	3.02579
TEST	GSM484642	-0.191464	-2.58269	1.98051	1.15384	2.16017	1.08718	-1.35517	1.41401	-1.96748	1.52869
TEST	GSM484643	2.05835	0.741781	2.70549	-0.480273	-2.68927	0.547576	-2.30238	-0.0885517	-2.03365	-4.38687
TEST	GSM484644	3.04788	1.09984	2.55334	0.852834	-3.17166	-0.478538	-4.14693	0.683956	-2.60211	-6.30053
TEST	GSM484645	-0.840072	-2.69	0.391383	-0.66255	-0.683644	0.644409	3.47531	4.60319	-1.41452	5.29133
TEST	GSM484646	0.909465	-3.41774	-0.278911	-0.308742	-1.60664	1.65534	6.12477	2.74372	-2.42861	1.48153
TEST	GSM484647	1.16982	-3.15114	0.560656	-0.939604	0.133466	1.17973	-2.96743	1.92761	-3.00677	-2.22725
TEST	GSM484648	0.978019	3.04513	-0.455976	-0.206817	-1.6678	2.26585	-1.86507	2.45448	-1.93427	-3.56297
TRAIN	GSM484448	0.356838	2.40343	0.322223	-0.085718	-3.89239	-0.826587	-4.28149	-3.67165	4.04515	-5.32078
TRAIN	GSM484449	-6.12875	-1.82776	-3.80473	-1.06995	1.00161	-2.25883	3.20026	-0.965286	4.42357	12.4683
TRAIN	GSM484450	1.92803	-1.49677	-0.705363	0.247774	-2.05625	0.880464	-3.14467	-3.79723	4.35284	-6.54244
TRAIN	GSM484451	-3.26116	3.21873	-2.92387	-0.291707	3.73971	0.360308	3.97578	-1.96892	4.96987	2.9847
TRAIN	GSM484452	1.06862	7.46146	1.77112	-0.631634	-1.51645	-1.73262	-1.35622	-3.91127	3.61777	-6.24157
TRAIN	GSM484453	1.22526	-3.11442	3.70002	-2.32747	-0.157795	-0.34213	-1.6025	-4.20937	0.829637	-4.65612
TRAIN	GSM484454	-2.42563	3.00212	-0.734552	-1.0356	0.591408	-2.81355	-2.96884	-2.92332	3.93313	0.342167
TRAIN	GSM484455	2.69359	-0.205347	5.69295	-2.55679	-5.29248	-2.04325	0.217845	-4.14713	3.67905	-5.45315
TRAIN	GSM484456	-5.97735	-4.30007	-4.90285	-0.0166039	1.70749	-0.380116	1.47089	-2.94789	4.52686	10.0588
TRAIN	GSM484457	1.42563	-3.62805	-1.50064	-1.34245	-0.657019	-0.140721	-0.881576	-4.6837	4.01061	-4.54934
TRAIN	GSM484458	3.52504	6.4875	3.01591	-1.07743	-5.19343	-1.1166	-3.39126	-3.78442	2.79116	-8.57235
TRAIN	GSM484459	-4.17815	0.350118	-2.49007	0.437754	2.13713	-0.0595805	6.74518	-2.71742	6.02314	8.35376
TRAIN	GSM484460	3.52199	-3.71545	0.89596	-0.524591	-1.36143	-0.872542	-1.73482	-5.0963	5.00027	-6.52076
TRAIN	GSM484461	3.60076	-0.45929	3.44621	0.0240573	-3.42097	-1.53634	2.98558	-4.97336	3.97325	-4.20458
TRAIN	GSM484462	0.629403	-0.427746	0.494201	2.3464	1.63795	-1.51423	-1.19796	-3.71378	5.71903	-1.97383
TRAIN	GSM484463	-2.21065	4.78591	1.68731	1.76302	-0.726459	-0.27677	6.88418	-3.83833	5.43739	5.20058
TRAIN	GSM484464	1.09886	-0.522814	5.1495	0.0106313	1.70016	-0.67347	-1.21441	-4.24031	5.08801	-3.10603
TRAIN	GSM484465	2.60486	-0.344294	-0.847616	2.44885	4.52935	-0.175024	-0.607945	-5.05264	4.3752	-3.46467
TRAIN	GSM484466	-1.19401	-2.3875	-2.23469	0.645464	1.01715	-0.900517	-0.708854	-3.48158	4.87695	2.21778
TRAIN	GSM484467	2.25355	3.22052	-3.85983	0.0695703	-2.4428	-0.516361	-1.93851	-3.09361	3.21188	-5.89379
TRAIN	GSM484468	-0.553826	-1.3855	2.07687	0.732824	-0.661586	-1.55253	4.79751	-3.93905	5.1037	2.56612
TRAIN	GSM484469	-0.553293	-0.389406	-2.63881	-0.853962	-0.460999	-0.481955	-2.81317	-2.07027	3.91536	-2.96603
TRAIN	GSM484470	1.30537	-2.19308	0.0501254	-0.257616	-2.9848	-3.40148	-2.20701	-3.15385	3.81663	-2.21768
TRAIN	GSM484471	-0.637547	-1.30256	-1.1091	0.983069	2.95949	0.821836	-2.43927	-2.36937	5.92172	-1.22178
TRAIN	GSM484472	-6.2651	4.42673	-3.94215	1.3456	3.24086	0.405637	5.67658	-1.32066	5.79848	9.70937
TRAIN	GSM484473	2.48712	-3.38102	-0.637491	-0.371945	2.69599	0.557153	-1.56232	-2.50152	5.10461	-4.13545
TRAIN	GSM484474	-2.6148	-5.06269	-3.24608	1.57597	6.39431	2.44635	5.00941	-1.8566	4.61056	6.7097
TRAIN	GSM484475	-2.4393	2.79071	-4.17685	-0.024858	0.132127	-0.580895	0.517872	-1.83125	4.9877	4.72586
TRAIN	GSM484476	0.966505	1.12204	1.48271	-0.796253	-0.854201	-0.785258	1.1226	-2.46252	3.84976	-4.62615
TRAIN	GSM484477	-1.6592	-2.89734	0.417252	0.604176	-1.01495	-2.4119	5.81345	-1.66254	4.21278	3.92738
TRAIN	GSM484478	0.648184	-1.6866	1.09805	0.212845	1.4298	1.30981	0.714579	-2.98538	4.83464	-0.519767
TRAIN	GSM484479	1.59438	-1.47842	-1.67762	0.221931	-0.716267	2.23549	-0.905287	-1.73693	3.58777	-4.94787
TRAIN	GSM484480	0.107082	-0.858248	1.3862	1.03101	0.438556	1.49793	-3.69246	0.646724	4.92743	-3.20728
TRAIN	GSM484481	2.72345	0.45491	0.243197	-0.384526	-1.18047	1.74769	-2.78339	-0.837172	3.08998	-6.53819
TRAIN	GSM484482	2.34312	-0.171372	4.11071	0.0381617	-1.494	1.70627	0.338589	-2.23744	4.06874	-6.13604
TRAIN	GSM484483	1.39308	-1.08497	-0.560941	0.534016	2.13387	1.20328	-1.12368	-0.962673	4.37999	-4.10885
TRAIN	GSM484484	2.10045	-1.40408	4.89561	-0.840329	-2.21207	0.916114	-0.385553	-1.19751	3.08168	-4.59271
TRAIN	GSM484485	-3.51962	2.03454	-2.64757	-0.989613	-1.83718	0.153181	1.82477	-1.14514	2.65645	3.91691
TRAIN	GSM484486	-2.04959	0.724561	0.427728	0.395322	3.23892	3.08279	-0.551012	-0.385133	4.79301	-0.655577
TRAIN	GSM484487	1.18737	-0.416988	0.680641	-0.0644329	0.581787	3.5932	-2.628	-2.47647	4.59772	-6.85835
TRAIN	GSM484488	1.36312	1.46217	1.98198	0.297486	-1.62463	1.19174	-2.0753	-0.648677	3.48207	-6.50223
TRAIN	GSM484489	1.45105	2.00216	-0.231759	-0.504977	0.498756	3.47707	-3.12231	0.591194	3.45165	-7.76539

## Sheet: POWELL TWINS
IDENTIFIER	PB_BIT1	PB_BIT2	PB_BIT3	PB_BIT4	PB_BIT5	PB_BIT6	PB_BIT7	PB_BIT8	PB_BIT9			LCL_BIT1	LCLAxis 2	LCLAxis 3	LCLAxis 4	LCLAxis 5	LCLAxis 6	LCLAxis 7
WB_MZ_1a	0.202909	-1.56712	0.939099	1.34521	2.63524	0.98552	-0.37976	-0.0312401	1.67389		LCL_MZ_1a	5.71513	0.144058	4.7491	4.08819	3.71235	0.525396	2.7167
WB_MZ_2a	-2.41261	-0.579731	-5.13206	-3.11618	-2.09174	-5.06326	-2.79154	4.36479	1.13314		LCL_MZ_2a	2.40245	-0.421348	1.5709	0.670338	2.52934	1.3721	1.24097
WB_MZ_3a	-0.18317	0.634909	-1.7792	-1.87203	-0.160419	0.0225132	-0.257794	-2.70955	-1.71691		LCL_MZ_3a	4.07142	-2.18948	1.55964	5.41286	4.22284	-3.15175	4.85623
WB_MZ_4a	2.40222	3.253	4.234	2.11921	-0.665311	4.21496	0.106074	-1.47576	0.524519		LCL_MZ_4a	3.59472	-0.204386	1.23716	2.51764	2.24508	0.533739	2.76638
WB_MZ_5a	-2.24701	-0.0755858	-1.1817	-0.612619	-0.538558	-1.48558	-2.77067	-1.77889	-1.74992		LCL_MZ_5a	0.12613	-1.40678	1.51808	-0.726653	1.7091	-2.79611	0.128261
WB_MZ_6a	-5.5194	-2.39654	-4.03563	-5.47201	-2.91261	-4.49635	-2.76519	-2.79365	-4.38985		LCL_MZ_6a	1.33309	-0.880306	0.449372	0.00226364	-0.589075	2.05235	-2.2265
WB_MZ_7a	-1.20194	-0.261179	-2.67618	-2.92473	-0.244898	-3.63789	-2.08542	4.66725	0.415806		LCL_MZ_7a	3.7795	-1.03717	2.49861	3.36413	3.13263	0.650819	5.46217
WB_MZ_8a	-0.874851	0.723653	-0.17865	3.15211	3.22166	4.84584	3.20205	5.9072	-0.521322		LCL_MZ_8a	-2.09111	0.801186	-2.21493	-4.63591	-1.41823	-0.67747	-4.37609
WB_MZ_9a	1.54834	-0.0129577	-0.960092	-1.57579	-1.57724	-2.09332	0.543131	-0.910777	-2.79602		LCL_MZ_9a	-6.79868	13.0282	-10.9994	-5.38513	12.5951	-8.43261	-8.0762
WB_MZ_10a	2.20262	2.71219	1.81342	0.150831	-0.179038	-0.113049	-1.0916	-2.62847	-3.50341		LCL_MZ_10a	-3.09102	0.0342528	-3.30316	-1.273	-2.51049	-2.7589	-2.27538
WB_MZ_11a	-0.325169	0.914699	0.911877	-0.214083	-0.0673084	5.27201	1.07207	-3.33656	-4.45326		LCL_MZ_11a	-0.987975	0.404603	-0.645729	-2.85744	-0.0872123	1.41304	-1.49946
WB_MZ_12a	1.26613	3.52952	0.261734	2.66788	3.20127	0.459972	0.918204	-0.221456	-1.17955		LCL_MZ_12a	-0.918145	-0.647821	-0.269466	0.871433	0.440685	1.36657	-2.52729
WB_MZ_13a	-1.55966	-3.39778	-2.00244	-4.00029	-2.42294	-3.40579	-1.76907	-2.86459	-2.45243		LCL_MZ_13a	3.26102	-1.20333	0.0321675	2.11059	3.57414	1.46235	3.63792
WB_MZ_14a	2.93293	2.79945	5.13048	4.00531	2.42358	5.63566	1.62976	-2.81006	-4.53878		LCL_MZ_14a	0.785639	-3.74283	-0.667303	0.24818	1.89479	-5.33372	0.608007
WB_MZ_15a	-4.59063	-8.73422	1.04144	-4.59092	-13.0959	3.55365	0.949471	5.03153	1.70515		LCL_MZ_15a	-2.77785	0.320665	-0.584928	-0.975024	-1.77976	0.146543	-2.811
WB_MZ_16a	1.20861	0.591623	-2.26087	2.53768	2.53006	3.63099	12.0027	8.39751	5.33047		LCL_MZ_16a	-2.94152	1.23108	-2.05185	-3.70611	-1.0538	6.5828	-1.21901
WB_MZ_17a	1.2106	2.15428	3.48744	-0.374828	-1.0197	4.57978	1.80727	-1.75116	-0.888597		LCL_MZ_17a	1.02698	0.439321	1.94962	0.802587	0.0285901	4.59479	1.9359
WB_MZ_18a	5.15513	0.910824	4.95077	4.97344	0.832608	5.17016	1.31038	-2.56351	-1.54373		LCL_MZ_18a	-2.19177	0.458722	-2.55656	1.01328	-0.92708	-0.380238	-0.980568
WB_MZ_19a	2.28853	-0.820394	1.34683	2.56151	3.46805	5.44345	1.34424	-1.30089	0.31701		LCL_MZ_19a	-1.35013	0.328328	-1.0009	-2.25579	-2.1536	-3.35016	-1.62512
WB_MZ_20a	-4.92542	0.551261	-2.43464	0.600151	0.142954	-3.2694	-0.31258	0.283299	1.09272		LCL_MZ_20a	-1.08588	0.384211	-2.92587	-0.806208	-1.92441	-10.4992	-1.36717
WB_MZ_21a	1.33335	3.18441	-0.158329	-1.37628	-0.39371	3.41236	1.61544	3.43671	0.0991597		LCL_MZ_21a	-0.513083	1.18949	0.443168	-0.670845	-0.615712	4.50236	-0.43626
WB_MZ_22a	-4.43882	4.17723	-3.30454	-4.69705	-3.9988	-2.10114	-5.17325	4.76251	2.18151		LCL_MZ_22a	-0.89512	1.31389	-0.0219768	-0.451031	-1.36203	1.79302	-0.806261
WB_MZ_23a	-0.500617	1.87281	-2.26162	-4.29918	-0.330968	3.75891	2.52506	0.28007	1.22874		LCL_MZ_23a	0.82219	-0.10919	0.0357506	1.72852	0.0735359	-2.4572	0.927989
WB_MZ_24a	4.15655	2.39895	5.65961	3.21853	0.899415	3.83104	-0.423894	1.85316	3.15095		LCL_MZ_24a	-2.49568	0.32889	0.580232	-2.19386	-1.96836	2.01907	-1.19967
WB_MZ_25a	1.29217	-0.69379	-3.32192	-2.48148	0.62669	-1.09986	-1.70487	-2.83549	-4.04423		LCL_MZ_25a	-2.14766	0.272975	-2.12943	0.461612	-1.07839	-0.561328	-1.10283
WB_MZ_26a	2.59748	-5.25843	-0.0272514	0.243268	-1.10175	-1.45132	-1.22755	-3.34848	-3.36631		LCL_MZ_26a	-1.41194	-4.54447	-0.322098	-4.05708	-2.26616	-0.164888	-2.00455
WB_MZ_27a	-0.910378	-0.222	-0.0596177	-0.00270985	3.80335	-0.244542	1.65584	7.04333	1.99907		LCL_MZ_27a	3.78937	0.929752	4.25655	3.03012	1.85172	0.230815	2.21399
WB_MZ_28a	0.792218	-0.374731	1.83504	0.22561	0.26135	0.521821	-1.37214	-2.74214	-2.41831		LCL_MZ_28a	-0.682934	-0.144382	-0.316694	-2.47782	-0.120363	-0.980279	-0.663432
WB_MZ_29a	3.18279	1.1994	-4.08129	2.03321	-1.74926	0.856358	2.03731	-1.13289	-4.70417		LCL_MZ_29a	-3.02832	0.281744	-0.659567	-4.33959	-2.02098	-0.453718	-2.30392
WB_MZ_30a	0.520315	-1.76947	0.804578	-1.01758	-0.549206	-3.21761	-0.774301	3.40583	-0.809722		LCL_MZ_30a	-0.30113	-0.403225	0.644611	-1.68146	-1.23962	2.44614	-1.35867
WB_MZ_31a	1.16252	0.210063	-0.223384	-1.11243	-0.643973	-1.89978	-0.344323	5.36111	0.949099		LCL_MZ_31a	-1.59443	-1.13062	-0.504023	-0.990551	-0.0574889	1.64521	-2.61108
WB_MZ_32a	-1.5337	0.812149	-1.10987	-4.58685	-3.5566	-6.02815	-2.69481	4.34223	-0.616002		LCL_MZ_32a	2.87968	1.11994	3.92706	2.27294	1.73116	2.44309	2.56688
WB_MZ_33a	-1.4469	-0.654911	-0.588556	-2.99907	-1.04284	-3.22893	-1.8868	2.55709	-0.489639		LCL_MZ_33a	-2.33696	0.763356	-2.00564	-2.45409	-2.52737	-0.7417	-1.40405
WB_MZ_34a	1.15294	1.85686	0.799472	-1.97739	-1.97745	-3.15008	-1.37211	-0.431585	1.54593		LCL_MZ_34a	-4.80831	1.21727	-2.22036	-5.19404	-3.10106	5.69724	-4.91411
WB_MZ_35a	2.91012	5.20857	3.0319	6.90628	3.07483	1.5742	3.78578	9.06337	-0.00504896		LCL_MZ_35a	2.58847	0.258404	2.345	1.21772	0.836703	-0.332292	2.24424
WB_MZ_36a	-0.163451	-2.506	-0.84531	-0.528908	0.0303977	1.16127	0.688539	6.57828	1.58148		LCL_MZ_36a	-3.89032	1.99106	-0.751935	-4.62644	-2.28469	3.8458	-2.4542
WB_MZ_37a	1.83706	3.4683	4.09195	3.43401	1.77062	-0.141415	0.869054	4.16944	5.19951		LCL_MZ_37a	-2.27245	-0.221466	-1.79029	-2.73188	-1.12972	2.39332	-0.809221
WB_MZ_38a	0.162525	3.8333	0.310995	1.36689	3.07062	1.06489	0.213118	1.24737	2.74286		LCL_MZ_38a	1.51453	2.00916	1.23386	3.79786	0.904443	-2.80302	-0.892947
WB_MZ_39a	-6.17553	0.645405	-4.63826	-0.0774347	-0.230175	-4.2722	-2.23973	-1.72702	0.351319		LCL_MZ_39a	-3.18753	8.35121	-6.53309	-4.48836	12.9794	-5.29571	-8.18517
WB_MZ_40a	-0.568279	1.04302	-1.06569	-0.450078	0.92833	0.492217	-0.797437	1.81211	1.1679		LCL_MZ_40a	1.09964	-1.25198	1.29481	3.54033	1.48336	-2.22037	2.07001
WB_MZ_41a	1.08514	0.494675	0.174127	0.328491	1.07192	0.971067	-0.0124418	1.20675	0.905298		LCL_MZ_41a	-0.609095	1.42949	1.77939	1.94382	-0.123414	0.680375	0.716171
WB_MZ_42a	-6.58889	-4.66806	-3.64431	-7.0385	-3.81325	-2.40361	-5.68502	-1.14996	-0.175812		LCL_MZ_42a	1.32355	-0.19263	0.282781	3.94762	0.226918	-1.44076	3.68609
WB_MZ_43a	2.56926	-1.83502	3.16359	1.41758	-0.46408	0.454219	-0.919548	-1.38283	-2.61297		LCL_MZ_43a	1.56874	-0.158283	-0.187686	3.30615	-0.454454	-1.94525	1.56086
WB_MZ_44a	1.47952	1.7985	1.96172	4.57442	3.12493	-1.07878	-0.597505	1.14141	-0.212122		LCL_MZ_44a	-3.58986	0.868999	-0.384204	-3.97602	-2.44566	3.61689	-4.50412
WB_MZ_45a	-3.27071	1.14614	-0.39122	0.64692	2.79882	-2.57652	-0.81899	-0.244911	-2.87151		LCL_MZ_45a	-0.490052	0.164951	-0.539543	-1.96128	-1.34	2.02062	-2.35216
WB_MZ_46a	0.970453	1.21056	0.416913	2.75279	0.761149	-1.92428	0.975407	-1.65289	-1.84473		LCL_MZ_46a	-2.18298	0.587958	-2.02592	-2.74466	-1.87368	0.734648	-3.8263
WB_MZ_47a	-0.910119	-0.814315	-0.875157	1.63884	2.12736	-1.2325	-0.243338	4.96758	2.84423		LCL_MZ_47a	-0.420468	1.03984	1.06073	-0.0280224	-0.367684	4.82332	0.435708
WB_MZ_1b	2.70099	-0.189562	3.40441	2.59164	2.67843	3.14134	1.03891	5.10573	0.917212		LCL_MZ_48a	1.38332	-0.606168	0.196117	4.86484	3.92635	-3.47557	4.82917
WB_MZ_2b	0.739897	-2.59301	-2.14017	0.0149648	2.0598	-1.04943	1.21239	-2.93046	0.548109		LCL_MZ_49a	3.14194	1.7821	0.490411	1.76495	3.15559	2.03196	2.08834
WB_MZ_3b	-3.55643	-5.65923	-2.33217	-4.14508	-5.14361	-3.24799	-4.41521	3.02627	2.12441		LCL_MZ_1b	0.515144	-1.71073	1.34696	-1.56047	-0.521964	-2.64856	-1.42788
WB_MZ_4b	3.1831	2.37061	4.63489	2.80532	-0.886159	3.87372	0.391528	-2.25013	0.305398		LCL_MZ_2b	2.13763	-0.600891	0.682384	0.350733	1.84701	2.1245	0.927525
WB_MZ_5b	-2.01453	-2.86804	-1.66277	-2.34372	-2.17879	-4.68965	-3.74239	-2.54899	-1.57804		LCL_MZ_3b	5.26753	1.305	2.9245	7.6241	5.64315	-4.44028	7.70733
WB_MZ_6b	0.180941	-8.38592	3.55304	0.905138	-12.7427	0.275988	3.70997	-1.49612	0.406516		LCL_MZ_4b	4.3229	0.804056	1.7619	1.46374	1.72523	1.83894	2.24401
WB_MZ_7b	-2.3835	-2.65027	-2.98009	-4.17407	-3.31174	-3.80031	-3.29986	-0.918394	1.10331		LCL_MZ_5b	2.65537	-2.01136	2.26287	3.2688	2.78873	0.904652	2.96749
WB_MZ_8b	0.801202	5.09148	1.92907	7.57499	5.90198	6.2023	7.0246	-1.32827	-1.2897		LCL_MZ_6b	-1.5713	-0.81337	-1.66504	-3.51282	-1.30129	-0.638745	-2.03848
WB_MZ_9b	1.22993	-0.0513039	-1.35222	-2.96177	-0.943737	-2.73678	0.748251	2.79442	3.60182		LCL_MZ_7b	3.03047	-2.03367	1.0079	2.5769	3.25321	1.00901	4.6182
WB_MZ_10b	4.0754	0.793296	2.64125	1.46537	0.672323	0.957725	0.0439711	0.935885	-0.205926		LCL_MZ_8b	2.84812	-1.34588	1.65869	2.38686	-0.163117	1.78644	0.428844
WB_MZ_11b	0.723393	3.90308	3.28849	3.99813	2.63849	4.74542	3.83679	-1.56058	-2.59315		LCL_MZ_9b	1.42776	-2.23661	1.43194	-0.65548	-0.111892	1.35266	-1.05363
WB_MZ_12b	3.8134	1.95741	2.17143	4.26925	2.62903	2.13405	2.83254	-2.22442	-0.458623		LCL_MZ_10b	0.530428	1.49328	-0.909427	3.0814	0.982799	-0.0449016	0.759164
WB_MZ_13b	-1.71891	-0.315508	-2.68565	-3.95259	-1.93607	-2.18364	-2.52483	-2.72722	-0.466688		LCL_MZ_11b	2.8848	-0.0779442	3.10307	1.58582	1.61295	1.61274	2.42983
WB_MZ_14b	-1.16955	-1.12994	0.0790909	-2.18318	-2.51928	-3.63703	-3.47471	-2.01625	-0.31865		LCL_MZ_12b	-3.34231	-0.87779	-2.66765	-0.663703	-2.47113	-3.18323	-2.3002
WB_MZ_15b	1.55076	1.92499	1.554	1.16902	0.229851	3.97783	2.34166	-2.32258	0.0629126		LCL_MZ_13b	-1.18683	-0.656479	-1.27173	-2.23024	-1.29669	2.51593	-1.64272
WB_MZ_16b	-2.12655	0.473206	-2.0601	1.55128	1.16184	3.18295	0.427441	-3.16967	-3.24543		LCL_MZ_14b	4.17792	-0.0245347	3.20085	5.00189	2.72293	-1.88934	2.06812
WB_MZ_17b	2.24823	1.20365	3.38006	1.46371	1.7724	2.31334	5.08947	-2.71416	-1.09143		LCL_MZ_15b	-2.62876	-1.59131	-0.905291	-3.68267	-1.09821	-3.09045	-3.9577
WB_MZ_18b	4.88709	2.4427	4.58924	3.29804	0.67408	4.35049	0.31672	-2.79574	-1.11261		LCL_MZ_16b	-3.95625	0.463292	-3.26182	-4.64069	-3.24316	6.25744	-2.19467
WB_MZ_19b	0.495732	-0.820951	0.352222	-0.618978	1.40547	3.39185	-0.381313	-2.21329	-1.17334		LCL_MZ_17b	-2.96289	0.411921	-3.42228	-3.57117	-2.28511	-3.04352	-2.48546
WB_MZ_20b	0.0855968	3.00714	0.535594	0.0709995	-0.0843124	2.47023	0.791176	-2.23905	-1.15737		LCL_MZ_18b	0.179474	0.230277	1.29511	1.5453	0.280968	1.71336	2.36987
WB_MZ_21b	1.25331	-0.166884	-1.27178	-0.573953	0.950908	-0.198792	2.33833	-2.28056	0.591407		LCL_MZ_19b	-0.503987	-0.585448	1.07099	-2.78841	-0.0585602	-0.423839	-1.57314
WB_MZ_22b	-2.08914	7.29377	-2.19732	-1.25939	-2.22159	0.0354151	-2.44465	1.90875	6.04728		LCL_MZ_20b	1.27336	-0.955109	-0.333034	0.929855	-1.63502	-8.45256	-0.492138
WB_MZ_23b	-0.583635	-1.65467	-0.837138	-2.2351	0.861638	-1.72702	1.43169	0.0749999	-0.688509		LCL_MZ_21b	-4.21531	0.0299955	-3.89624	-3.01988	-2.23971	-1.93121	-4.35559
WB_MZ_24b	3.89345	-1.01986	5.17779	3.15547	1.45757	4.21701	-0.257826	-0.941051	1.73749		LCL_MZ_22b	1.25902	0.0669896	0.174509	4.2342	0.533913	0.51614	2.73371
WB_MZ_25b	2.35821	2.49151	0.184504	1.09145	1.5244	3.34832	-0.500201	0.626838	3.06181		LCL_MZ_23b	-0.222431	-0.741267	-1.57583	1.7989	-0.600889	-2.75683	-0.113158
WB_MZ_26b	0.212223	-4.50124	-1.07592	-0.763249	-1.36954	-2.44924	-2.19402	0.285199	5.78529		LCL_MZ_24b	-2.5558	0.974706	0.0179376	-2.56743	-2.94974	1.67011	-1.87162
WB_MZ_27b	3.19583	-2.08694	2.08618	0.443825	2.95028	1.11631	1.47919	-0.577483	3.4465		LCL_MZ_25b	0.853938	-0.788784	-0.5555	3.35798	2.29867	-0.960341	2.63058
WB_MZ_28b	1.86591	-1.7529	2.35515	5.64289	4.00971	2.43675	2.56872	-0.355443	0.251397		LCL_MZ_26b	-2.25068	-2.96357	-1.17398	-4.71939	-2.10921	-0.582337	-2.03163
WB_MZ_29b	-0.213113	-0.412731	-2.7483	-1.71886	-1.16224	-0.323519	-2.95634	-3.01181	-3.94281		LCL_MZ_27b	0.675736	-0.999959	1.7837	-1.17607	-0.222707	-1.98368	-0.722727
WB_MZ_30b	-0.858114	-1.28538	0.349955	-3.0659	-0.48855	-2.75976	-1.58623	-1.83187	1.25806		LCL_MZ_28b	-1.83778	-0.369112	-2.16814	1.83671	-0.80102	-1.60002	0.778665
WB_MZ_31b	-1.97764	0.0817249	-2.24543	-2.19627	1.57216	-2.30353	-0.593359	-1.05985	0.482725		LCL_MZ_29b	-2.85487	1.27052	-0.498732	-2.31197	-2.84969	2.33221	-1.48658
WB_MZ_32b	-1.09442	0.793964	0.279976	-3.18848	-0.0496034	-3.95386	-0.800894	-1.69977	1.303		LCL_MZ_30b	0.275998	0.8351	-0.270878	-0.146501	-0.493787	2.18491	-1.21137
WB_MZ_33b	-1.07963	-0.459706	0.267591	-2.60235	-0.372121	-2.53608	-1.48691	-2.27908	-3.49324		LCL_MZ_31b	2.00371	2.92517	2.33278	1.74504	1.60185	1.43659	2.31804
WB_MZ_34b	2.02753	-0.965082	1.39961	-1.56405	-1.14494	-1.50563	-0.865997	-1.61184	-0.600025		LCL_MZ_32b	2.74757	1.80642	4.06098	2.42181	2.3953	0.96549	3.43883
WB_MZ_35b	0.284929	-0.193867	-0.781811	2.20446	-1.03599	-2.13951	-0.828152	-2.06034	-0.017905		LCL_MZ_33b	1.16412	1.25725	1.98812	1.12052	0.880711	2.21039	2.53692
WB_MZ_36b	1.95221	-3.50727	0.802636	2.76017	1.71105	1.38523	2.49736	-3.15788	-5.38212		LCL_MZ_34b	-2.81124	-1.86817	-2.3419	-4.30797	-1.99094	-1.07764	-2.58729
WB_MZ_37b	-0.164351	-1.89441	2.74966	1.63509	0.0897129	-0.471594	-0.494897	-0.663803	-3.63321		LCL_MZ_35b	2.81806	1.66757	2.09208	1.70184	2.45784	2.17147	2.22863
WB_MZ_38b	-3.21748	-3.47631	-4.80332	-4.71309	-4.54648	-4.66789	-3.44229	-0.552277	1.39429		LCL_MZ_36b	-0.267172	1.51756	-1.04785	-2.99209	-0.4827	2.79021	-0.908725
WB_MZ_39b	-1.39441	-1.88596	-2.46157	0.183474	-1.19437	-3.35958	-2.0415	-1.47026	-0.0732995		LCL_MZ_37b	-3.4449	-0.88721	-4.03106	-3.3875	-1.89759	3.57839	-1.72925
WB_MZ_40b	-5.25837	0.916218	-2.67663	-2.88166	-0.72662	-2.51353	-3.56393	0.855328	5.0638		LCL_MZ_38b	1.16461	1.70576	1.62708	-0.0126723	0.52642	1.299	-0.455471
WB_MZ_41b	-2.05459	-1.04178	-1.06132	0.672279	0.638707	-2.7484	0.428404	0.546732	1.55359		LCL_MZ_39b	0.152163	-0.817957	-1.02072	2.17434	1.10482	-1.37667	0.40592
WB_MZ_42b	-2.40083	-1.20412	-1.869	-2.73646	-0.365659	-0.577252	-3.05243	-2.13443	-0.0397093		LCL_MZ_40b	-2.38859	-0.059524	-1.95468	-0.921194	-0.836539	-6.51171	1.35496
WB_MZ_43b	-1.42466	0.776601	-0.241222	-0.854526	-0.357506	-1.49595	-1.53925	0.473738	3.39558		LCL_MZ_41b	-3.39185	-3.18853	-3.65543	-0.491243	-2.84129	-8.60137	-2.36535
WB_MZ_44b	1.59018	-1.71524	0.99388	2.24364	1.33306	1.12786	-0.958276	-0.268874	1.54832		LCL_MZ_42b	1.91607	1.43056	0.496568	3.01103	0.119276	0.312546	0.642437
WB_MZ_45b	-1.17645	-0.17795	-1.20257	3.45523	5.4726	0.543359	3.53163	-2.43888	0.216716		LCL_MZ_43b	1.75995	1.20396	1.87668	1.54679	0.643318	1.82139	2.12937
WB_MZ_46b	-5.78583	1.24585	-4.02684	-2.51772	-1.74877	-2.08044	5.58079	-0.695675	-2.29331		LCL_MZ_44b	-6.28392	0.574124	-3.90208	-5.63448	-4.0798	-1.4414	-6.16945
WB_MZ_47b	1.11752	0.605311	-1.1756	3.0829	4.15745	1.63142	1.04467	-0.142509	4.41275		LCL_MZ_45b	0.797249	1.64124	0.43397	0.90737	-1.14014	-1.61688	-0.317006
											LCL_MZ_46b	-2.27407	2.06323	-3.13916	-3.48528	-1.85461	-0.243022	-2.69732
											LCL_MZ_47b	-0.413101	1.7254	-0.388902	0.261675	-0.457772	-0.535503	-0.603341
											LCL_MZ_48b	4.32658	-1.41273	2.82133	6.21422	7.02848	-3.60852	7.20668
											LCL_MZ_49b	3.09705	0.614722	0.549412	1.16831	2.72788	3.15359	1.72617
