# Supplementary material for: Blood-Informative Transcripts Define Nine Common Axes of Peripheral Blood Gene Expression
Source: PLoS Genet. 2013 Mar 14;9(3):e1003362. doi: 10.1371/journal.pgen.1003362 (PMC3597511; doi:10.1371/journal.pgen.1003362)
Supplement: Dataset S4 — Axis scores based on 5, 10, 20 or up to 250 BIT. The two spreadsheets show the PC1 scores based on the 5, 10, 20 or up to 250 most strongly associated probes listed in Dataset S1, for each axis. Within an axis, all four scores are highly correlated. (XLSX) [file pgen.1003362.s004.xlsx]

## Sheet: CHDWB
Sample	CHDA1_5	CHDA1_10	CHDA1_20	CHDA1_250	CHDA2_5	CHDA2_10	CHDA2_20	CHDA2_250	CHDA3_5	CHDA3_10	CHDA3_20	CHDA3_118	CHDA4_5	CHDA4_10	CHDA4_20	CHDA4_250	CHDA5_5	CHDA5_10	CHDA5_20	CHDA5_250	CHDA6_5	CHDA6_10	CHDA6_20	CHDA6_250	CHDA7_5	CHDA7_10	CHDA7_20	CHDA7_250	CHDA8_5	CHDA8_10	CHDA8_20	CHDA8_250	CHDA9_5	CHDA9_10	CHDA9_20	CHDA9_250
CHD1_000011	-1.45977	-1.63713	-1.86543	-4.60975	0.378541	1.12277	1.59353	2.76324	-1.85045	-2.60624	-3.37454	-8.02209	-0.347002	-1.28408	-0.888418	-2.30793	4.28973	5.24099	6.99912	22.7627	1.10463	1.868	2.94808	7.57241	2.46775	3.76242	5.13641	14.0471	-1.40467	-2.7645	-3.82969	-12.5929	0.611745	1.38401	0.873162	4.2594
CHD1_000012	4.83174	6.76555	8.93707	26.8318	1.30995	1.3373	1.88375	-0.0701967	-0.867142	-0.986112	-1.97014	-3.1066	-0.13866	-0.174626	-0.257649	-0.144246	-4.13302	-5.39494	-7.43949	-20.6385	0.337611	0.373526	1.02719	2.58215	-0.371266	-0.796102	-1.61073	-6.58637	-2.73627	-2.69491	-3.70973	-10.5001	0.344741	0.476386	0.291121	-4.01603
CHD1_000013	-0.166005	0.337725	0.436743	1.93429	0.960816	1.30775	2.05308	5.82739	-0.101127	-0.450187	-0.527858	-1.46958	0.235682	0.146651	-0.115985	2.74959	0.673554	1.89624	3.00116	8.65816	1.27551	1.98509	3.10634	9.43064	1.62141	2.56072	3.01431	7.7209	-0.974885	-1.86401	-2.43659	-8.37519	1.16855	1.77824	1.6972	6.34624
CHD1_000014	3.48662	4.98711	5.79623	20.146	-2.65675	-3.97741	-6.20649	-16.3676	2.20868	2.84097	3.63889	4.31791	-0.917396	-0.244539	-0.00372703	4.51857	1.95643	1.6972	2.68328	9.26301	0.635954	0.688159	1.17222	3.13051	-0.774967	-0.711466	-0.821842	1.42675	-2.08176	-2.53944	-2.24576	-3.35415	-0.326007	0.0232404	1.36088	1.82936
CHD1_000015	3.84763	4.15385	4.0848	11.4734	0.937845	1.76276	2.12054	2.19994	1.91575	2.88226	3.01242	4.07474	-0.212692	-0.0941765	0.228912	-0.600073	-3.62978	-5.21127	-7.07715	-20.989	1.46266	2.229	3.2588	11.803	-2.01343	-2.61237	-3.43998	-6.40946	-3.78093	-5.01617	-6.63238	-18.6822	1.63512	1.61059	1.2543	-3.6694
CHD1_000016	-0.833865	-1.65322	-2.80327	-13.4862	0.633895	1.09883	1.43162	5.14703	-0.580215	-0.800855	0.0265958	-1.07305	-1.36785	-2.30707	-3.22638	-9.5724	2.32497	2.25918	3.08194	4.79796	4.3787	6.21857	8.82622	29.9912	1.08253	1.47576	1.7142	3.19093	-0.974395	-1.57047	-2.09154	-10.0693	-1.9133	-3.50969	-4.99356	-12.7423
CHD1_000018	2.03925	3.88737	5.72042	14.8418	-0.874618	-0.324633	-1.42168	-2.01353	0.497791	0.0994324	-0.812867	-1.67071	-6.52013	-8.1052	-10.9312	-25.4982	2.12225	1.50409	2.62548	4.51612	3.27409	4.82442	6.96918	21.7802	-0.143272	-0.340573	-0.628988	-2.00909	-1.20186	-1.39577	-2.0007	-8.06371	-0.894729	-3.3076	-8.40252	-23.3969
CHD1_000021	0.944358	1.38697	2.04384	7.78399	2.92248	3.71919	5.06007	12.2571	1.87319	2.61339	3.60421	5.59237	1.58834	1.6031	1.66744	4.41969	0.715733	0.834515	1.26218	6.24372	0.323936	0.414254	0.80848	2.87852	-0.722062	-1.5509	-2.32325	-4.89758	-1.60332	-2.21542	-2.78925	-5.01317	2.21272	3.51092	3.43576	9.1405
CHD1_000022	-0.283433	-0.177801	-0.213567	-1.70776	-2.8753	-4.31219	-5.92525	-11.9167	-2.84334	-3.63698	-4.62219	-8.06828	1.98438	2.72243	3.36107	11.6961	4.15591	5.01924	6.6452	21.26	1.26305	1.47813	1.89127	6.54281	0.540031	0.929373	1.50583	8.84146	0.705248	0.529275	1.52984	2.4754	0.658254	1.40452	1.07818	6.96338
CHD1_000023	2.71162	4.01006	5.49221	16.633	-1.28862	-2.50808	-3.82377	-7.24103	-1.51546	-2.08765	-3.17619	-5.27341	2.48664	3.82375	4.48593	14.2802	0.618649	2.29249	2.70169	12.5569	-1.92227	-2.51232	-3.20499	-11.8821	-1.9544	-2.98995	-4.27176	-7.20137	0.775213	1.56331	2.97337	12.4603	3.12538	3.70132	4.2185	11.0552
CHD1_000025	1.46009	0.926648	0.0077554	2.65399	-0.960456	-1.34159	-1.99965	-7.41569	-1.07086	-1.33162	-3.20572	-7.27701	0.722166	0.81865	1.29528	6.34521	0.356889	0.647695	0.137512	2.74497	0.341749	0.395732	0.184262	-0.500209	0.802658	1.0224	1.32251	3.62848	1.43889	1.59211	2.0856	4.77609	2.00478	2.7908	2.68282	5.23778
CHD1_000026	1.43204	2.18471	3.81769	14.5353	-1.13683	-2.20061	-2.99184	-5.68684	-3.08753	-4.39859	-6.50382	-10.4609	0.459172	1.3988	2.23609	7.96667	-0.244721	-0.678853	-0.987237	-0.120114	-0.876871	-1.42484	-1.82798	-6.2673	0.614397	1.01165	1.2337	4.05318	2.12275	2.93052	3.1939	9.63981	0.438483	1.14192	1.50254	2.60405
CHD1_000028	-1.6003	-2.27493	-3.91788	-11.8438	1.61488	1.99898	2.4353	3.40957	2.22065	3.44611	3.84329	5.84784	1.02682	0.0319783	0.0670078	0.500066	0.98306	1.81592	2.15602	5.5868	0.862966	1.3869	2.22872	6.32084	0.522404	1.12055	1.80284	3.846	-0.0217834	-0.434497	0.521878	-0.0993281	2.16532	2.53915	2.27923	5.75002
CHD1_000029	-0.638396	-0.791686	0.304959	0.900883	2.15758	2.71481	3.62229	9.21465	-0.916451	-1.08648	-2.06281	-4.21702	0.504999	0.178352	0.199789	1.03193	2.62175	4.34692	5.96018	18.6436	-1.06244	-1.14616	-1.40798	-5.09215	3.69073	5.57187	6.8363	12.9329	-0.726037	-0.647336	0.0224397	-2.19493	2.96774	3.81697	3.78182	10.4209
CHD1_000030	-0.448588	-0.365711	-0.846388	2.86503	-0.0683914	-0.373222	-1.45067	-2.95021	-1.49993	-1.8494	-2.88279	-7.08961	2.10482	1.49124	1.68265	6.86141	2.1722	2.86169	3.58309	11.1722	0.341996	0.684949	0.819048	1.87229	2.67006	3.36927	4.34333	10.9713	-0.258818	-0.212189	0.149795	-1.18897	0.179274	-0.135517	-0.146744	0.208149
CHD1_000031	0.623398	1.3169	3.07453	9.81849	0.668376	1.03174	1.24598	3.5241	2.04011	2.84677	3.29422	3.54261	-0.0707092	-0.419637	-0.226705	0.551732	1.08737	1.02686	0.933104	3.77918	0.103302	0.236558	0.307438	-0.830854	2.00356	2.57945	3.06709	4.7265	-0.16093	-0.610888	0.30555	0.619689	0.0736592	0.189404	0.353185	0.749039
CHD1_000032	0.985974	1.75722	2.65562	6.68459	2.14955	3.17363	4.15776	11.4918	2.7757	3.81564	4.28366	4.73633	-0.272565	-0.199718	0.0372991	2.50797	1.89097	3.09763	4.20725	12.2888	0.482774	0.903178	0.952399	2.01664	0.989748	1.67335	2.07304	7.47674	-0.156462	-0.304736	-0.681719	-1.17283	0.113164	-0.0108935	0.458077	3.82643
CHD1_000033	2.6265	3.08571	3.6728	10.2175	2.29006	2.77016	3.32933	7.86394	-1.12734	-1.61486	-2.42654	-6.73167	1.58795	2.82441	3.88992	9.05613	2.42624	3.69464	4.82076	15.1544	0.829561	1.38591	1.50833	1.62282	-0.117611	-0.211066	-0.156632	2.07873	-1.22014	-1.16086	-0.412296	3.76358	-0.65032	-0.65714	0.298569	2.40756
CHD1_000034	0.456473	1.2586	1.63201	5.79668	1.89306	2.72011	4.00443	11.8223	-1.49307	-2.35106	-3.30755	-6.52736	-0.0183545	0.16183	0.872785	-1.36909	1.06914	1.14322	1.05647	0.609097	-0.485262	-0.666122	-0.715739	-1.42003	3.53731	5.02971	6.90858	13.1361	-1.20156	-2.08322	-2.46713	-6.83272	-1.34944	-1.73802	-1.51235	-2.56629
CHD1_000035	-1.85484	-2.38016	-2.82895	-10.6677	2.3397	3.25915	4.52857	12.2662	-0.237311	-0.324891	-1.0461	-5.41696	0.79397	0.857986	1.02166	1.42323	2.18781	3.47332	4.67277	14.2622	0.759645	1.05139	1.45797	5.87429	0.853534	0.992455	1.27494	1.54012	-1.13675	-2.01347	-2.09061	-5.44654	-1.24846	-1.76948	-2.08181	-1.77536
CHD1_000036	0.468718	-0.0447776	-0.431074	1.19901	-0.410224	-0.476301	-0.894229	2.74213	1.35664	2.26159	3.20863	5.85367	-0.356609	-0.200629	-0.330907	1.24245	-1.71107	-2.96916	-4.14453	-13.1278	0.81488	1.30857	1.76324	6.40255	0.784059	1.00076	0.731553	-0.825782	-0.398575	0.170289	-0.223428	1.64849	-1.61827	-2.90371	-4.31038	-13.2151
CHD1_000037	2.23939	3.67437	5.38747	18.7931	-1.01359	-1.67594	-2.26556	-11.022	4.39426	6.43746	8.7363	16.3612	0.525583	0.228626	-0.219883	0.436254	-3.29371	-4.57852	-6.16273	-18.9381	-1.15994	-1.80587	-2.14555	-7.62618	-0.580222	-0.417686	-1.05309	-8.50707	0.326509	0.982757	0.364743	5.59903	1.41897	1.31075	1.50636	1.04099
CHD1_000038	-2.17678	-2.63122	-3.66757	-8.64789	-0.00307706	-0.293627	-0.235228	-2.07416	-2.76668	-3.48227	-4.19235	-7.29002	0.96669	0.55151	0.938328	1.45747	-0.183834	0.931337	1.04996	3.81617	-0.0414985	0.119988	-0.0190186	-0.579468	-0.988786	-1.4312	-2.38632	-4.53151	1.46979	2.46167	2.28753	4.39225	-1.35703	-1.13065	-0.750131	3.50615
CHD1_000039	-0.0650432	0.0477277	0.173622	1.50442	-0.205446	0.26652	0.359722	3.56279	0.0512151	-0.157567	0.55633	0.608322	2.7914	3.90892	6.18688	15.8635	-0.242888	-0.640487	-0.447671	0.170817	-2.07116	-2.88927	-3.87361	-12.6528	-2.3795	-3.30115	-4.29145	-6.30844	-0.21824	-0.917812	-1.55769	-3.55914	-3.50993	-4.04301	-4.29118	-7.54185
CHD1_000040	-0.0886687	0.129083	0.422861	5.46865	-4.37298	-5.83876	-7.58568	-14.4135	2.29897	2.70863	3.93402	5.55264	2.88962	5.17758	7.71547	20.2227	0.919011	0.903339	1.21662	5.11963	1.15812	1.86104	2.63707	7.83242	1.95914	3.07015	6.25943	34.4228	-0.456003	-0.313814	-0.913951	-0.153519	3.24902	4.21106	6.14963	10.4523
CHD1_000041	-0.697759	-2.08565	-3.2056	-9.78107	2.29233	3.1162	4.27929	11.7015	-0.716401	-0.841327	-1.34191	-1.74245	2.73491	3.66763	4.72955	14.8648	0.586044	0.590544	1.41652	4.46466	-0.682383	-0.970842	-1.74496	-3.61599	-2.87022	-4.01764	-5.04444	-6.12416	1.82632	2.00675	2.32836	8.71535	0.153793	0.88732	1.94378	7.33865
CHD1_000042	1.03683	1.10334	0.656796	1.8088	-2.04619	-3.022	-3.92441	-7.05511	1.2185	1.40949	1.73159	1.58583	0.751847	2.28764	3.18643	6.54837	0.333397	-0.106975	0.222099	-0.141891	-0.196274	-0.300772	-0.162111	-1.02874	1.83893	2.80186	3.82228	8.4245	-0.862829	-1.41233	-1.63628	-3.85615	1.58036	1.96616	3.16112	4.06218
CHD1_000043	-1.99408	-2.11306	-2.99421	-11.5838	1.52156	2.62172	3.63183	7.20254	1.56755	1.68193	2.49311	3.59157	-6.0086	-8.9258	-12.5791	-33.6985	-2.0525	-3.04865	-4.85129	-16.4113	0.160383	-0.292182	-0.682549	-0.816164	0.838911	0.988379	1.12699	-5.13076	-0.13905	-0.391186	-1.0286	-5.4522	-0.055492	-0.55576	-1.16509	-7.30667
CHD1_000044	0.141866	0.394204	-0.714026	-0.774203	1.9421	2.94651	4.1256	11.5087	-2.30578	-3.52531	-4.80894	-8.74732	0.310158	-0.241263	-0.473754	-2.10916	0.999406	0.848796	1.20292	4.5032	1.13635	1.52433	1.69945	4.14323	-1.07367	-1.44786	-1.78748	-3.06566	-0.0342775	-0.283222	-0.121204	-1.21973	0.0265924	0.277617	1.03251	3.37905
CHD1_000045	3.38585	4.04786	4.36651	14.5227	0.209371	0.651945	1.71803	2.99581	2.89966	4.13845	5.39709	9.99309	-2.38954	-0.85752	-0.975327	-1.70883	-3.53993	-4.44465	-6.00308	-16.8714	4.57195	6.57885	9.54957	28.9138	2.85426	4.32917	5.5869	7.16813	-0.0662822	0.558102	0.472376	3.48388	1.42727	1.33596	1.2	-0.317146
CHD1_000046	2.33524	3.29249	4.00648	9.61766	0.113195	-0.0388358	0.727794	0.309639	1.47838	2.38116	3.11331	4.99622	1.17299	2.11871	2.91575	9.95552	0.968355	1.17746	1.58248	5.55064	4.13828	5.92553	8.28436	26.438	0.223705	0.585661	1.03087	7.47733	-1.41615	-0.956735	-0.09018	3.52481	-0.214769	-0.638663	0.3903	1.87615
CHD1_000048	-0.171676	-0.0758943	1.53579	2.77916	1.85921	2.57825	3.67709	7.07219	-1.35998	-2.16063	-2.3333	-4.54312	2.02641	2.9626	3.07695	10.2874	0.191404	1.50484	2.36124	7.1562	3.35033	4.56115	6.68488	21.7948	-0.691132	-1.0255	-1.08977	-0.738001	-0.374431	0.200118	-0.124828	-0.327954	2.06018	3.38183	4.48686	13.6434
CHD1_000049	1.18745	1.75149	3.11167	9.78614	-1.65639	-1.69956	-1.78991	-0.278809	1.97826	3.09288	3.97636	4.15739	0.1635	0.192401	-0.111881	1.71976	1.74188	3.05891	4.10032	12.122	5.37013	7.63752	10.9985	34.3513	-0.577447	-0.219521	-0.257643	0.480958	0.791292	0.96081	1.71715	3.96273	2.78148	3.70814	4.72795	10.4423
CHD1_000050	-0.577895	-0.512487	-0.430745	0.607273	4.06785	6.34842	8.85671	25.5481	1.82018	2.28315	2.29334	0.992446	-2.97815	-5.3675	-7.92562	-20.8172	0.406974	0.441489	0.558097	1.0971	1.68877	2.56786	3.09758	9.49074	1.38949	2.27441	2.48261	1.02125	0.0223015	-0.96255	-1.23459	-6.36315	0.379843	1.08539	0.646422	0.93756
CHD1_000051	0.99753	1.52479	2.26463	9.50506	0.319523	0.483604	0.0993051	3.23714	2.83296	3.99884	4.53885	7.02268	-1.00014	-1.34131	-1.2337	-2.57219	-0.641027	-0.832375	-0.628351	-1.1526	0.890683	1.42864	2.09433	4.46219	0.771879	1.42473	1.77241	7.4864	1.21642	1.72002	1.8824	6.75129	1.58542	1.96658	2.5336	4.82167
CHD1_000052	-0.810213	-1.37285	-0.854288	3.84008	-0.940008	-1.04962	-1.44719	-6.30582	2.46126	3.19627	2.37291	2.67441	1.52436	1.63591	2.58068	11.4775	3.77108	5.43068	7.97253	29.9135	1.99619	2.68079	4.12793	9.15878	2.1207	3.20805	4.2518	16.1966	3.09099	3.33854	4.18162	12.7384	1.82639	2.95919	4.05519	14.0338
CHD1_000053	-1.1143	-0.300087	0.476689	5.81984	-4.73186	-6.5918	-9.5908	-24.8155	-0.711428	-0.719669	-1.58954	-0.576881	1.59181	1.46204	2.02537	12.5696	1.30104	1.28004	2.57125	12.0979	-1.09761	-1.45063	-1.91376	-4.84464	-3.15931	-4.43259	-5.06063	-4.65141	0.131813	0.470128	0.778019	2.7662	-1.0673	-1.21383	-0.471798	1.63449
CHD1_000054	0.528976	0.517254	-0.533578	-2.06149	1.75577	2.72927	4.29328	14.6905	1.16098	1.40972	1.91204	2.39226	-2.37161	-2.15749	-2.10057	-8.68377	-1.52562	-1.85867	-3.76214	-12.2545	-1.73452	-2.26765	-3.18369	-8.7326	1.03607	1.25039	1.42947	-1.78553	-2.01747	-3.02193	-3.8907	-12.0922	1.26539	1.37508	0.798854	-0.0922423
CHD1_000055	2.84438	4.29872	7.15518	24.5929	-4.80783	-6.70955	-9.15529	-25.3539	1.76469	2.50456	4.415	7.72857	3.37658	5.00306	6.32179	19.0775	-0.406412	-1.11404	-0.434088	-0.518855	-1.18904	-1.77001	-2.16819	-5.89065	-2.93043	-4.26087	-5.1053	-8.61694	-0.829904	0.619793	0.664243	7.54259	-0.279853	-0.817014	-0.00552147	0.371388
CHD1_000056	2.0925	3.62304	5.73445	17.8386	0.604514	-0.0406022	-1.11468	-3.42816	7.20708	10.6322	14.9321	29.8051	-1.5726	-2.25188	-3.27554	-10.1566	-5.44872	-7.2392	-9.88185	-29.8421	-1.48677	-2.39652	-3.01187	-8.75468	-1.06139	-2.20767	-2.46566	-8.18784	-1.76441	-1.63498	-2.99425	-4.91589	-2.20654	-2.74488	-2.80638	-10.2766
CHD1_000057	-1.93963	-3.09555	-4.27812	-10.686	3.36646	5.19295	7.33062	23.1344	-0.109382	0.122663	0.0413758	-0.494519	0.831975	1.35883	2.242	1.00388	1.63678	2.33962	3.93846	13.081	0.394622	0.366105	0.587511	4.21414	-1.57795	-1.54227	-2.08598	0.534424	-1.82135	-3.00591	-3.98333	-6.3312	-0.526039	0.215606	-0.206663	0.89709
CHD1_000058	0.393701	1.19093	2.4227	6.72648	-0.988288	-0.453649	-0.920544	3.24254	-0.279085	-0.775104	-1.87319	-3.3915	-0.614346	-0.134326	-0.467668	-2.54894	0.876576	1.2498	2.04532	7.45324	-0.765545	-1.79299	-2.84256	-8.39418	-2.2628	-2.7724	-3.85568	-6.1521	-1.04368	-0.276286	-0.560788	-2.99792	-0.473666	-0.28394	0.386876	1.54444
CHD1_000059	1.82885	2.46017	3.47742	12.6673	-0.537973	-0.550431	-0.797894	-2.7912	0.845979	0.83426	1.12424	2.07332	-1.06138	-0.899682	-0.739309	-2.8891	-0.124489	-0.972284	-1.03775	-5.6232	-1.22855	-1.63477	-1.69479	-5.18677	-0.711072	-0.613553	-0.735991	-2.18331	-1.76277	-2.05335	-2.90718	-6.28018	-0.84378	-0.897054	-0.697021	-1.52431
CHD1_000060	0.0559229	0.266653	0.943204	-1.55938	2.26368	3.47938	5.26573	14.3202	1.40909	1.84134	2.56977	4.84938	-0.952265	-1.68684	-3.45366	-12.9658	-1.93926	-2.31583	-3.3111	-12.874	-2.00849	-3.01448	-4.08259	-10.8839	0.127604	-0.0615555	-0.778255	-4.99451	-3.12617	-2.78379	-3.60797	-11.0013	0.913885	0.723155	0.473861	-3.77038
CHD1_000061	1.50839	2.5311	3.57568	11.9828	-1.04146	-1.8076	-2.27957	-7.75636	2.21336	3.13072	3.70522	7.30987	0.260334	-0.0793889	0.277011	1.97936	-0.68645	-0.779442	-2.28851	-6.15796	-1.83821	-2.56322	-3.17965	-8.27818	-0.700429	-1.06778	-1.46649	-1.25444	-1.45555	-1.06707	-0.763489	-1.66758	-0.688702	-1.08459	-1.35919	-3.85787
CHD1_000062	0.668333	1.17283	1.96678	6.77609	2.20074	3.02689	4.62689	9.71545	1.31755	1.35002	1.60242	2.71306	0.674968	0.383417	0.865076	2.28837	-0.0692257	0.493371	0.528517	2.14284	0.259823	0.349344	0.975847	5.29066	3.51773	4.89937	6.57158	11.4996	-2.61411	-3.38003	-4.51523	-8.42564	1.41329	2.02318	1.79079	3.47685
CHD1_000063	-2.70612	-2.93157	-3.25076	-7.77575	0.813892	1.14471	1.82925	3.34925	1.26462	1.75342	2.75929	3.58265	-0.655854	-1.45064	-0.779566	-2.68603	1.63438	2.00865	3.61954	9.42228	-2.54426	-3.66108	-5.31411	-14.8204	1.20204	1.87656	2.88902	8.98757	-1.07897	-2.2202	-3.43224	-10.7899	-0.907644	-1.37018	-2.2726	-7.68504
CHD1_000064	4.35232	6.68173	8.93266	31.5212	-4.55571	-6.36781	-8.89665	-24.6654	1.85782	2.37476	3.38131	9.16742	-0.0121441	0.645301	1.458	6.12961	-2.82471	-4.56172	-5.7958	-15.6389	-2.53379	-3.69807	-4.98103	-17.3195	-2.94041	-4.27039	-4.82655	-8.15859	0.413462	0.799487	-0.0350877	3.84432	-2.37562	-3.58294	-3.7773	-9.86716
CHD1_000065	-0.940921	-0.426417	0.48782	2.25119	-1.80589	-1.93988	-2.50047	-8.72373	-0.273276	0.246953	1.45414	4.58868	-4.82278	-5.75023	-6.35895	-15.148	-8.24989	-11.7307	-15.8226	-42.6876	-4.52565	-6.23874	-8.65083	-25.5121	-3.24489	-5.14754	-6.79968	-18.988	-1.97663	-1.40295	-2.88287	-9.37704	-2.4508	-3.69341	-3.38568	-15.7745
CHD1_000066	0.103699	0.389755	0.878336	0.357233	-5.04067	-7.17703	-9.85838	-27.2421	-2.42201	-3.34782	-4.88272	-6.22736	-0.699186	-0.810017	-1.51511	-2.99468	1.16616	2.32528	3.50674	9.87381	-3.32792	-4.91279	-7.00896	-22.4879	-1.88154	-2.35218	-2.40846	-2.90584	0.631987	1.21705	0.710057	0.267988	-0.848489	-1.52707	-1.37241	0.496678
CHD1_000067	-1.22888	-1.60908	-3.33851	-9.34584	-3.76825	-5.43266	-7.42015	-19.1032	-6.35067	-8.10144	-10.7985	-15.4536	-1.49464	-2.34833	-2.29343	-8.17248	-2.13368	-4.03411	-5.09547	-14.4201	-1.18292	-1.56806	-2.38506	-7.56671	-3.57154	-4.68817	-6.22076	-11.7455	-2.14955	-2.65501	-3.70117	-10.9563	-0.792005	-2.20768	-2.58998	-8.2297
CHD1_000068	-3.16462	-4.51314	-7.12737	-23.1615	-1.40919	-1.80735	-1.95843	-7.56125	-4.29374	-5.43626	-6.70822	-8.8862	-2.14674	-2.84666	-3.42905	-12.4777	-1.37153	-1.67681	-1.59162	-7.35932	0.218321	0.480632	0.193682	1.23329	5.35508	7.2803	10.4449	22.7083	-0.759693	-1.21041	-1.94605	-9.85292	-0.569787	-1.22306	-2.63897	-5.59221
CHD1_000069	-0.785553	-1.97252	-3.93382	-13.7235	3.51572	4.56007	6.65082	18.6337	1.1345	1.36221	2.18101	5.27702	-3.64999	-4.3611	-5.6158	-21.9352	-3.37472	-4.78328	-6.86306	-24.6795	-3.12252	-4.77738	-7.24375	-22.093	2.01485	2.91048	3.48684	-2.5754	-1.16708	-2.48487	-3.94647	-11.0134	-1.6813	-1.3335	-1.80431	-6.54205
CHD1_000070	2.18347	2.78696	3.38995	10.9383	-3.56427	-5.00281	-6.78962	-22.5981	0.384166	0.99344	0.333701	3.24704	-0.389312	-1.19527	-1.05252	-4.24589	-1.02703	-0.882458	-1.49289	-4.96853	-1.73319	-2.82568	-4.23921	-17.0655	-2.21206	-2.76566	-3.50823	-6.94742	-0.379404	0.592992	0.927063	4.603	-1.48648	-2.06621	-1.0073	-1.19048
CHD1_000071	-1.84109	-2.29068	-3.66147	-16.522	0.871502	1.13585	1.42476	2.24776	-1.01213	-1.41036	-1.29619	-0.102914	-2.90552	-3.43323	-4.69473	-14.3811	-0.585195	-1.37837	-1.88317	-8.03941	-5.08827	-7.30346	-10.4637	-29.186	-1.86063	-2.87496	-4.16029	-10.8437	-0.374359	-1.28628	-1.56129	-6.60947	-0.245686	-0.377929	0.178591	-1.75955
CHD1_000072	1.15543	1.31883	0.768003	2.88291	-3.1846	-4.45118	-5.84617	-17.1445	-1.05905	-1.06848	-0.975106	0.372611	-1.49951	-0.556299	-1.06246	-3.24536	-4.64324	-7.39865	-9.74188	-30.8728	-5.45006	-7.77034	-11.0736	-34.9778	-2.63366	-4.25411	-5.42552	-16.7259	0.442126	0.224516	-0.165175	1.8836	-3.18462	-5.29734	-5.15761	-14.8789
CHD1_000073	-2.33497	-3.74211	-5.94876	-24.5276	1.60325	2.49169	2.86328	7.47967	-1.94069	-2.75049	-2.68865	-1.9194	-2.35959	-4.42057	-6.21633	-24.2633	-0.656409	-0.783686	-0.992455	-10.8848	-2.44147	-3.36674	-4.96956	-14.1458	-1.0511	-1.89886	-3.38735	-12.8045	-2.9241	-4.26995	-6.51805	-22.5049	-0.867835	-1.1457	-1.90745	-9.36554
CHD1_000074	-6.06024	-9.19349	-12.686	-40.4904	2.91605	3.97776	6.31128	10.9468	4.34634	5.2527	8.29334	13.6648	-3.2769	-5.48435	-6.80551	-25.5197	-3.78384	-4.41559	-5.84267	-22.7816	-1.56634	-2.21318	-3.49579	-9.36332	0.665016	1.25535	1.08572	0.488444	-2.27671	-3.5697	-6.63703	-22.8257	-1.06342	-0.782097	-0.636312	-7.58681
CHD1_000075	1.92977	1.89155	2.27068	4.35351	-4.66752	-6.64801	-9.08103	-25.0574	-0.820149	-1.3243	-0.546434	1.6656	1.3154	2.66919	3.96078	8.50584	-0.790266	-1.11436	-0.988167	-3.29506	-2.9396	-3.77066	-5.5982	-19.7382	-1.28016	-1.82459	-2.29455	-3.50064	1.32912	1.98484	2.83439	8.93911	-1.83194	-2.86003	-2.27809	-3.33071
CHD1_000076	1.50301	1.69131	1.62481	5.58118	-3.53177	-5.21747	-7.50167	-21.7555	-2.01062	-2.86268	-4.44096	-4.79522	1.21362	2.34412	3.95176	9.66743	1.41341	1.77919	1.83268	8.20445	-3.00523	-4.33729	-6.33276	-19.6585	-4.31898	-6.26351	-7.8065	-10.6877	-2.36661	-3.56565	-5.77509	-14.1127	1.32978	1.83696	2.75469	6.54406
CHD1_000077	-2.8027	-3.76711	-4.24399	-14.6549	1.73633	2.13839	3.20815	10.1994	1.1085	1.45379	3.04616	5.30171	1.66931	2.05053	1.92624	2.98438	2.74884	3.74686	4.14595	8.67452	-0.00461869	0.349275	0.308074	-0.688638	0.337617	0.302662	0.480548	-1.86152	3.50423	4.83655	6.62533	16.5496	-0.761878	0.407174	0.525695	2.90726
CHD1_000078	-4.45851	-6.62743	-9.5859	-29.2639	2.47528	3.48891	4.41153	13.2176	-0.91117	-1.26749	-1.2539	-3.66035	0.49302	0.489862	0.454696	1.9818	2.10294	2.78168	3.59784	10.7219	-0.727702	-0.808062	-1.5393	-5.92633	0.0550382	0.183689	-0.180937	-1.21332	3.45618	3.23259	4.44871	11.665	0.745194	1.3253	1.5123	4.38715
CHD1_000080	-2.12012	-2.78049	-3.44049	-13.8533	0.057219	-0.169854	-0.334875	8.05835	-1.58396	-2.39326	-3.26962	-6.41624	2.32241	2.47875	3.5271	6.77273	1.04422	1.41846	1.98708	5.32865	2.03468	2.56085	3.44925	10.9481	-1.41703	-1.90128	-2.30136	-5.1686	3.02362	3.40696	4.55843	9.98547	0.24291	1.28096	1.9293	6.99506
CHD1_000081	-5.5527	-7.80556	-10.7002	-33.6076	5.77239	7.76969	10.6832	35.7349	-0.682459	-1.00203	-0.580352	-3.71442	-0.764384	-0.686216	-1.7743	-11.2065	0.0464732	0.519863	-0.0713526	-2.81472	2.66846	2.93283	4.07983	14.0348	-0.467769	-0.960309	-2.31434	-7.98776	0.251098	-0.096018	0.511564	0.356958	-0.278888	-0.396861	-0.872307	-2.08866
CHD1_000082	-0.675051	-0.704571	-0.182605	-0.736777	-2.51329	-3.36848	-4.37407	-9.62119	-1.04941	-1.80394	-1.78543	-2.57896	2.1226	2.31127	2.55486	10.7407	0.839112	1.47324	2.23166	7.28457	0.836395	1.16034	1.29513	2.7876	-1.72871	-2.25428	-2.83179	-5.1588	4.68724	6.67329	8.08465	22.9545	-2.08649	-2.29981	-1.774	-0.373446
CHD1_000083	1.08706	0.529693	1.34533	4.71421	-0.448942	-0.705886	-1.03399	-6.38283	0.0590676	-0.258088	0.817598	-0.0394615	1.36848	1.70335	1.92339	3.51937	-0.987206	-1.4867	-2.59968	-7.09208	-0.580746	-0.855972	-0.887312	-2.85477	-0.798353	-1.35509	-1.57055	-3.85213	4.34471	5.03803	6.90823	19.8581	-0.825962	-1.39298	-1.99957	-4.34972
CHD1_000084	1.56417	1.06414	0.742372	3.49358	-2.6244	-3.65946	-5.26853	-12.3078	0.246179	0.541401	1.25228	2.10904	0.979572	2.23705	2.27039	9.07137	-3.19712	-4.20802	-6.00325	-16.0568	0.287573	0.608532	0.811244	0.308058	1.21905	1.32497	1.76214	-0.172797	3.77871	6.13606	8.2584	21.8201	0.0231711	-0.404295	-0.260687	-0.948462
CHD1_000085	-3.56516	-5.46084	-6.9774	-20.0298	-1.05649	-1.03714	-0.890732	-0.924165	-1.83102	-2.96618	-3.37908	-4.92605	3.85948	3.96852	4.16704	14.8593	0.89001	1.5468	2.56126	9.13961	3.00698	4.4677	6.30171	22.375	-1.62451	-2.1874	-3.01025	-5.59551	3.49049	4.07531	4.46941	10.9367	0.976818	1.72185	1.74099	8.11438
CHD1_000087	-3.04712	-4.17639	-5.37214	-18.9063	4.30161	5.86859	7.9555	22.8619	-0.109239	-0.314986	0.263721	-0.63318	1.09715	0.818334	-0.0787161	-1.94335	1.30964	1.63081	1.94882	5.53281	1.15757	1.87947	2.5647	8.68059	-0.0625126	0.0454541	-0.185081	-3.67003	2.64679	2.45312	3.86861	9.03602	0.323608	0.353807	0.413082	3.80395
CHD1_000088	0.920774	1.65655	2.68517	8.02148	-0.88458	-1.59008	-2.30766	-7.58365	-1.06527	-1.50109	-2.07594	-1.95892	1.78862	3.02224	4.23304	14.5983	-2.05461	-3.09516	-4.23668	-12.2161	0.609878	0.647956	0.567217	1.60485	-0.117036	-0.606842	-0.386468	-1.45115	3.83592	5.98558	7.74437	22.9653	-1.36656	-2.14153	-2.62465	-4.26771
CHD1_000089	-5.60582	-8.32661	-11.3086	-36.965	2.48119	3.35134	5.23903	12.2641	-3.60161	-4.58351	-5.85846	-9.30181	1.2864	1.42371	1.75176	2.97335	1.84409	2.66725	3.47051	9.39521	2.8012	3.83084	5.26574	17.3661	5.47472	7.1285	9.84603	19.3015	2.97312	3.10759	4.60859	11.9368	-0.381693	0.0218862	-0.461698	1.55383
CHD1_000090	0.574113	-0.174978	-0.794756	-3.33327	-1.88323	-2.8269	-3.7865	-13.4931	-0.350112	-0.341412	-0.416166	0.975452	2.53784	3.85078	4.55398	16.0912	-0.517308	-0.183719	-0.41887	-2.14573	1.27354	2.08491	3.01457	9.34827	2.29256	3.09045	4.20678	7.78058	4.31652	5.46809	7.74566	21.1437	1.66988	2.54383	2.36126	9.17694
CHD1_000091	-1.70698	-2.17912	-3.25608	-10.2633	-0.185445	-0.355723	-0.894406	-2.1563	-2.61025	-3.55235	-3.88491	-6.3041	-0.631084	-2.15573	-1.34926	-3.94552	2.22063	2.6737	3.57671	7.71031	1.94946	2.71455	3.87967	13.7624	-0.387009	-0.669504	-1.08915	-2.65397	-0.600396	-2.02707	-2.86624	-9.79518	-0.579327	-0.580353	-1.28878	-5.08886
CHD1_000092	1.91219	2.47021	2.93896	7.91952	-0.909933	-1.46567	-1.92552	-9.08725	2.56133	3.28237	5.33422	8.74146	-1.06519	-1.20409	-1.17357	-5.86941	-1.65678	-2.53062	-4.18189	-15.0656	0.391058	0.244894	0.363194	1.35309	-0.20371	-0.241469	-0.556255	-3.91872	-2.68701	-4.37605	-6.38092	-17.7519	-2.0587	-3.09522	-3.30615	-10.7751
CHD1_000093	-0.452035	-0.904081	-2.19902	-8.28791	2.94648	4.09608	4.6217	13.3239	-1.17281	-1.99802	-2.42593	-6.987	-1.45149	-2.69355	-4.25406	-14.9551	0.669865	0.546391	0.408197	-1.21481	-0.105446	-0.226684	-0.156709	-1.11672	-0.146849	-0.13946	-0.644727	-4.97126	-1.43743	-2.89373	-5.19256	-16.5871	-1.65424	-2.26555	-2.04192	-5.9847
CHD1_000094	-0.0778606	0.364136	1.6239	4.57068	1.70102	2.36593	3.18396	9.71306	0.538266	1.48587	2.22629	2.98498	-0.565937	-0.94964	-0.399068	-1.90427	-1.45476	-1.539	-2.72189	-7.59627	-1.07174	-1.67581	-2.59552	-9.25686	-0.525838	-0.697735	-0.914708	-1.88464	-1.6446	-2.7272	-3.22795	-8.31957	-0.757381	-0.586763	-0.940342	-2.30963
CHD1_000095	-0.133663	-0.477553	-0.451202	-3.84681	1.98644	2.80724	4.15346	7.98262	1.51626	2.32437	2.60888	4.15353	1.05288	0.581135	1.15181	2.59088	0.966682	0.849615	0.89297	3.84008	-1.68605	-2.26487	-3.2809	-10.0943	-0.282675	-0.434629	-0.684241	-1.82095	-0.317357	-0.944595	-1.63695	-4.27017	1.54626	2.52873	3.57172	6.4349
CHD1_000096	-2.14671	-2.22292	-3.21938	-10.9101	0.17752	-0.194285	-2.62765e-05	-4.35485	-0.240642	0.0178151	0.497777	2.33132	1.73139	2.32746	3.42934	5.166	-0.933248	-1.63957	-1.83867	-4.97559	-2.12856	-2.47037	-3.3903	-7.6866	-1.84222	-2.54627	-3.9279	-8.47898	-0.855802	-2.53315	-5.31153	-13.654	2.8234	4.47168	5.67871	9.97431
CHD1_000097	-0.141451	-0.525426	-0.445085	-1.5988	-0.660128	-0.984054	-1.14696	-4.73395	-2.2102	-3.16864	-2.86308	-2.02542	0.957879	-1.12523	-1.62299	-2.32597	-0.771731	-1.92773	-2.71918	-10.3049	2.32597	2.51011	3.6914	14.8169	-1.25622	-2.37055	-3.45074	-8.44426	-3.61697	-4.33353	-6.73607	-15.4224	-1.36987	-1.71283	-2.9523	-10.5141
CHD1_000098	-2.28597	-3.74578	-6.39702	-15.9439	-1.66975	-1.88531	-2.85474	-3.78233	-0.898776	-1.63819	-2.20786	-5.25577	-0.244564	-0.631472	-0.123635	0.820854	1.16796	1.2649	2.24153	9.57602	0.254769	0.299246	0.0010253	-0.53215	0.412345	0.752982	1.17649	5.8472	-0.787692	-1.74363	-2.11586	-4.92278	1.69516	2.16251	3.22704	5.50354
CHD1_000099	-0.455005	-0.929819	-1.61728	-3.61351	1.47385	2.49197	3.56316	7.47748	1.61133	1.58445	1.63529	2.65582	-1.48628	-1.37029	-0.681571	-5.22215	0.241634	0.482328	0.207132	-0.373094	-3.72151	-5.01155	-7.19926	-21.6729	0.407646	0.890545	1.47124	1.16043	-0.760873	-0.0994197	-0.855152	-5.88936	0.244674	0.786041	1.65595	3.57879
CHD1_000100	0.0804986	0.197341	-0.353428	-4.78149	-3.35433	-4.30427	-6.03327	-16.8749	-3.83543	-5.29021	-6.7911	-12.175	2.71527	3.01611	3.58698	7.61594	2.87289	3.70867	5.77434	17.3135	-0.10797	-0.298393	-0.15138	0.109991	1.21931	2.1263	3.23037	12.6737	-2.73781	-2.90291	-3.34274	-11.9825	0.716513	2.12617	3.07614	9.27439
CHD1_000101	4.08765	6.32915	8.25664	25.7939	-0.810428	-1.49439	-1.86957	-9.04913	1.47647	1.58909	1.65362	5.26841	-2.3137	-1.29971	-1.67736	-5.09613	-2.04777	-2.29613	-3.71713	-14.123	-1.26894	-2.03245	-2.69395	-9.03297	4.7116	6.50937	8.41663	10.3052	-2.55371	-3.04091	-3.88218	-6.83177	1.10016	0.439976	-0.33447	-3.33099
CHD1_000102	2.19927	2.59338	1.93614	7.30743	0.0143216	-0.20899	-0.202241	-2.58633	3.23388	4.39404	6.16632	11.0565	-0.724921	0.522692	-0.268905	0.591465	-2.65975	-4.03023	-4.90093	-14.2845	-2.79216	-4.44192	-6.05825	-19.2505	0.279014	-0.141605	0.160774	-2.41282	-0.97362	-1.25749	-2.89245	-5.49721	-0.252595	0.52817	-0.242394	-1.57405
CHD1_000103	-1.05009	-1.40533	-1.65452	-6.58504	-0.981378	-1.0868	-1.59899	0.610826	-2.1149	-3.00982	-4.17358	-6.44873	0.364842	0.305328	0.0665849	2.28131	1.80776	1.89476	2.73196	11.3654	0.529433	0.992386	0.646496	4.27995	-2.8202	-3.21076	-4.63641	-7.74043	-0.82296	-1.31158	-1.02259	0.244915	0.101906	0.526818	0.371429	2.55652
CHD1_000104	-0.132425	-0.49258	0.00306346	-2.36849	3.85961	5.24759	6.99574	18.138	4.64389	6.42619	8.24962	14.7865	-1.33298	-1.67296	-1.97864	-6.72152	2.32319	2.9149	4.09954	9.18154	-2.31616	-3.07082	-4.10251	-14.7548	0.392512	0.964864	1.42339	2.65905	-0.33349	-0.247657	-0.3172	-3.24611	-0.364942	0.641086	-0.434226	0.173451
CHD1_000106	-0.96273	-0.594432	0.109199	1.99357	-0.703747	-0.632508	-1.42693	-5.71703	1.04924	1.46139	2.2351	2.40789	-0.00348438	0.240579	-0.122155	-0.34611	-0.468693	-0.209748	-0.557032	-1.0957	-0.411843	-0.38781	-0.137742	1.20348	-0.44298	-0.450044	0.0618276	4.61545	0.702805	0.266359	0.00497761	-2.13883	-0.40854	-1.02228	-1.35049	-4.12536
CHD1_000107	1.07622	2.10941	2.87785	10.2521	1.66875	1.79658	2.47993	5.17112	2.92862	3.82511	4.33356	10.1192	-1.95035	-3.06785	-3.7872	-8.06369	0.862277	0.761981	0.569106	-1.85661	1.47632	1.6736	2.36513	5.32586	0.715458	1.19054	1.18515	0.547152	-1.11745	-0.454819	0.00308554	3.01437	-0.322918	-0.225483	-1.76628	-6.51809
CHD1_000108	-0.898797	-1.84371	-2.15816	-5.04799	1.66681	2.46404	3.33307	14.2275	1.26009	1.51452	0.895433	0.0241501	-0.321726	0.69555	0.96811	1.13465	1.58007	1.98536	2.03912	9.34444	-1.28908	-1.36984	-1.66918	-3.82168	-0.610207	-0.398706	-1.22533	-1.25429	1.45167	1.61924	2.57962	7.721	0.254613	1.99939	2.24841	6.68738
CHD1_000109	-1.88933	-1.85518	-2.27638	-4.74805	-1.53745	-1.85398	-2.48424	1.7876	-4.32948	-6.23871	-8.73646	-16.7538	1.50093	1.60009	2.69418	9.822	0.977671	1.59852	2.4615	11.1726	-0.833037	-1.2457	-1.86247	-4.77646	-2.91036	-4.2266	-5.30539	-6.6094	3.84335	4.18184	6.13738	18.2272	-0.390708	-1.18393	-0.766663	-0.532966
CHD1_000110	1.70316	2.18905	3.06456	6.49718	0.39556	0.67844	1.16317	2.80081	-1.77377	-2.52737	-3.40724	-8.00865	-0.353319	-0.263845	-1.24692	-2.45031	-1.13235	-1.76448	-1.96886	-6.02119	0.447332	0.416885	0.262543	1.21485	-1.28989	-2.18108	-3.08463	-8.72828	0.598738	2.2839	2.53097	5.24483	-1.29707	-2.55342	-2.97233	-5.93105
CHD1_000111	-0.803226	-0.559244	-0.769776	-2.80928	-3.60335	-4.96077	-7.00281	-23.3366	-1.99109	-2.42422	-4.29545	-6.38398	2.81869	2.82677	2.28472	8.94368	2.27849	3.35713	5.1844	17.8884	0.302037	0.349894	0.671775	3.96042	-0.31418	-0.569423	-0.754388	1.26619	3.1259	3.32097	4.43821	8.12952	-0.312398	-0.162199	1.42684	6.01854
CHD1_000112	3.73204	5.04393	6.63832	21.696	-2.64393	-3.72095	-5.01591	-15.3701	0.625421	1.18733	1.99234	2.85397	-0.44362	0.527427	0.736788	3.36008	-2.6593	-3.51638	-5.60188	-18.9858	-1.04725	-1.82579	-2.23841	-7.65183	-1.23512	-1.87683	-2.01127	-6.09776	0.72475	2.03308	2.71852	10.3269	-0.0560915	-1.97883	-1.58025	-5.63154
CHD1_000113	2.10649	2.64704	2.98211	9.84039	-1.11355	-1.77698	-2.53403	-6.55892	-2.83866	-4.36909	-6.16924	-10.2752	0.515038	0.873457	1.02885	4.50688	-1.80742	-2.06082	-2.47431	-7.48094	0.795272	1.25944	1.90144	3.56216	-2.30161	-3.45847	-4.60114	-11.1022	0.716701	1.4279	1.77735	5.66018	2.9243	2.23912	2.74893	5.90429
CHD1_000114	0.613672	1.37764	1.69732	4.54213	1.06247	1.63495	2.78266	10.9895	-0.62097	-0.918976	-0.606989	-4.17514	-0.883641	-0.595014	-1.00575	-1.83018	-0.276348	0.264657	0.710703	2.15526	0.146744	0.134245	0.325642	1.23158	-0.463467	-0.877965	-1.44687	-4.27511	0.279604	0.237735	0.533149	-0.532589	2.03579	2.03348	1.90971	4.10951
CHD1_000115	0.0555339	-0.670829	-0.839059	-2.22475	0.827143	0.92273	0.387862	7.0089	-0.793241	-0.35606	-0.340132	-0.353468	0.708	1.17878	1.15357	3.66146	-0.686578	-0.965515	-1.19512	-1.46127	1.19116	1.91251	2.25248	7.05503	-0.633379	-1.01327	-1.79719	-4.02301	0.00295863	0.692511	0.935603	2.39891	0.916118	0.798433	0.208662	0.106891
CHD1_000116	2.82793	4.17365	6.40545	18.4139	1.36838	1.65958	2.4848	4.86402	3.0632	4.38225	5.90312	11.7654	-1.03582	-0.210716	-0.80285	-2.53472	-2.97765	-4.36656	-6.98156	-21.7915	-2.78082	-4.09354	-5.46133	-18.0335	-1.11156	-1.60906	-1.90067	-6.93272	-0.424559	0.690752	0.999495	7.91871	-1.67282	-2.43266	-2.67031	-7.13137
CHD1_000117	-1.24113	-2.44097	-3.80076	-14.5732	3.97027	5.31272	7.22948	20.6147	0.460564	-0.0838344	-0.561076	-4.08132	-1.91378	-2.7051	-4.35616	-16.0996	1.73993	2.76021	3.00402	6.02797	1.08088	1.48392	1.66898	5.95362	1.87678	2.33933	2.63519	-0.402341	0.146127	-0.975641	-1.49755	-7.54103	0.0960726	0.605203	0.91194	1.26463
CHD1_000118	0.849853	0.62405	0.662579	1.69329	-1.43499	-2.38017	-3.65712	-8.9355	-0.207016	-0.417377	-1.29876	-1.28542	0.400305	0.449982	0.540868	4.18838	1.71801	2.70848	3.74701	13.6163	0.982109	1.70241	2.61537	5.30363	0.936076	1.57261	2.3921	7.44958	0.378107	1.21036	2.03199	4.75887	0.08577	0.269221	1.43763	4.00192
CHD1_000119	1.31982	1.63212	2.33106	6.87317	-0.588364	-0.556768	-0.750788	-4.06808	-2.07346	-2.57705	-3.70776	-7.01587	-0.756675	-1.86311	-2.09144	-9.12268	-0.388306	-0.548887	-0.294097	-4.46896	2.23069	3.44296	4.94419	12.5739	2.61881	3.84541	5.27213	10.4315	-0.0718425	0.151668	0.401164	1.10776	-0.32288	-0.169854	-0.367881	-1.86342
CHD1_000120	-0.0290143	0.186329	0.648309	3.98623	-1.98291	-2.5323	-3.10943	-8.31136	1.30526	2.48448	3.20723	6.79597	1.52551	1.6325	3.0405	10.2396	-1.24665	-1.47509	-1.75107	-4.12497	2.19687	2.83935	3.84306	11.9782	-0.44585	-0.589359	-0.595347	1.01469	2.84644	3.6438	4.66122	11.9751	-0.378243	-0.883659	-0.578459	-0.0315763
CHD1_000121	-3.64128	-4.80714	-5.94617	-17.235	0.764104	1.091	1.58122	9.07056	-1.81511	-2.6224	-2.96032	-8.55895	1.43696	1.28434	1.85811	4.4068	2.20715	3.38466	5.13473	15.8602	3.32872	4.6147	6.174	18.0559	-1.56745	-2.26863	-3.10445	-0.976013	2.98625	3.01606	4.95575	11.0753	0.930537	1.8218	0.392511	2.91575
CHD1_000122	-1.3337	-1.36278	-0.815565	2.14114	0.113044	0.199261	0.377261	3.34171	-1.45734	-1.97733	-4.73717	-8.61542	-1.03072	-0.697469	-1.15008	0.472549	-1.8436	-2.03158	-2.93228	-4.70763	-3.44495	-4.65242	-6.61826	-20.9002	1.03201	1.25295	1.42917	4.41009	1.42123	2.355	3.22734	9.41212	-0.105002	-0.237438	0.791342	2.64781
CHD1_000123	1.2968	1.24697	1.91887	5.42527	-2.03734	-2.50237	-3.29515	-8.53325	1.04508	1.761	2.40265	5.4875	0.218461	1.18508	0.951741	3.81644	-1.53136	-2.12046	-2.85155	-6.60761	-0.922105	-1.01623	-1.28096	-4.89538	-1.85661	-2.89226	-3.26956	-5.69147	0.252841	1.19597	2.19002	6.76244	-1.09994	-1.9	-1.63626	-2.39325
CHD1_000124	-3.17102	-4.09254	-5.80909	-18.2428	0.892659	1.4649	2.4888	8.17758	2.24516	3.37051	5.15968	10.9143	-0.339533	0.143637	1.11415	-0.321846	0.0742438	0.109147	0.745502	2.42266	1.27021	1.94982	2.83227	8.71693	3.26895	4.59628	6.42008	14.1182	-0.088714	-0.682866	-0.786431	-2.99847	-0.315613	-0.664458	-0.682795	0.990173
CHD1_000125	0.115409	0.166425	0.52555	0.80919	-1.14776	-1.5008	-1.71461	-5.98035	-2.26647	-3.36302	-3.93099	-7.06094	1.05614	1.74402	1.90972	6.02012	1.17959	1.85332	2.50277	8.64853	0.956848	1.43749	2.0435	6.24447	-0.632016	-0.498256	-0.364172	-1.14188	0.431402	0.463111	1.68023	5.43087	-0.821551	-0.519869	-0.508901	3.21368
CHD1_000126	-1.86292	-2.64789	-3.66953	-9.79479	0.612077	0.597861	0.80687	-1.16845	3.53924	5.2852	7.80574	15.7363	1.40151	1.80165	2.09325	6.01083	0.889606	1.17583	1.76406	3.50659	1.37178	2.07677	2.83052	8.33837	7.02515	9.48583	13.3927	31.0159	0.168188	0.363351	1.52611	5.51202	-1.08108	-1.70301	-1.71678	-0.273735
CHD1_000127	0.438779	0.406497	1.05763	3.12027	-0.135747	-0.43376	-0.116403	-4.69528	0.146317	0.156694	0.791155	3.68097	0.445005	-0.430801	-0.517643	1.15931	-1.23535	-1.27176	-1.10785	-3.08992	2.69996	4.029	5.58445	18.4363	-1.61623	-2.16507	-3.30271	-7.95396	1.75522	3.39864	4.73219	12.4601	0.150645	-0.10001	-1.51899	-1.34664
CHD1_000128	1.19888	1.87209	2.59779	7.71505	1.01202	0.951145	1.7677	3.99912	0.972539	0.988606	1.37183	3.16036	0.406956	-0.0376508	-0.37763	-0.627526	-0.414307	-0.36661	-0.469223	-3.39857	1.65632	2.0389	2.93744	7.09979	-1.58388	-2.89297	-3.89493	-11.5363	0.877845	1.18289	1.46792	7.42289	-2.45074	-3.20401	-2.51154	-6.89852
CHD1_000129	2.16054	3.94945	6.50017	17.5175	1.59485	2.49227	3.52543	5.50908	3.36385	4.63844	5.89186	8.74866	-1.80502	-3.07986	-4.2064	-7.4836	-4.19479	-5.96859	-8.19379	-23.5705	0.0160549	-0.253706	-0.385265	-2.75665	-0.697622	-1.41546	-2.68191	-10.5812	0.439499	1.35464	1.66626	7.51715	-0.276344	-0.514645	-0.728429	-6.90242
CHD1_000130	-1.61698	-1.90625	-2.48013	-8.32215	-0.0549896	0.725591	1.44386	0.722504	1.36196	1.67172	2.33014	4.46899	-4.86211	-7.01389	-9.05485	-21.4248	-2.97776	-5.1032	-8.19451	-24.367	4.45243	6.12663	8.34971	24.1035	5.49979	7.47276	10.2842	18.961	1.69538	2.17513	2.79401	9.21058	-5.21779	-8.49995	-10.7657	-30.7154
CHD1_000131	0.311669	-0.407965	-1.37132	-6.39561	-2.52603	-3.76627	-5.69301	-20.5429	-2.08566	-3.21344	-4.40052	-5.74516	-1.68466	-2.68392	-3.60242	-6.33237	2.4913	3.42274	4.59198	12.7752	5.92119	8.66892	11.7884	38.1168	6.21195	8.2248	11.9944	32.2281	2.50079	1.66679	3.19719	10.3691	-4.30915	-6.35809	-10.3194	-21.4897
CHD1_000132	-1.47996	-1.7011	-3.02461	-8.86964	-0.882359	-0.902381	-1.07175	0.828937	-1.70475	-2.17123	-2.75248	-3.8232	-5.29979	-5.05853	-7.88896	-22.457	-1.58283	-3.19895	-4.95044	-19.9385	9.97751	13.295	19.0395	56.9858	0.62362	0.821531	1.50841	-2.81456	2.96675	5.24928	6.61699	16.6322	-5.66625	-7.69989	-10.0762	-26.083
CHD1_000133	-0.213535	-1.01161	-1.61024	-2.01097	-2.18073	-3.09489	-3.86696	-12.6985	1.93355	3.34937	4.48311	6.55629	-1.27211	-0.604296	-1.28175	3.02039	-0.911644	-1.10997	-1.42221	-7.26932	3.64679	4.90037	6.4975	18.9823	4.79801	6.24218	9.12471	17.3119	4.22704	6.6002	7.937	26.0379	-3.79393	-6.21176	-10.2183	-20.3536
CHD1_000134	-5.73375	-7.68691	-11.1546	-35.0091	4.62316	6.42816	8.45295	22.2476	0.883993	1.38726	2.80349	4.69189	-5.95791	-7.67074	-10.5238	-30.1472	-0.83041	-1.3589	-2.99437	-14.3993	3.58631	4.68822	5.6512	15.8582	1.42253	1.0742	0.00974103	-8.01402	1.3587	2.97102	3.48023	5.34777	-7.95887	-9.65938	-11.9708	-28.0302
CHD1_000135	-0.990973	-1.39302	-2.24049	-5.91147	-1.84386	-2.36932	-2.42793	-1.68593	-3.70931	-5.11268	-7.42455	-14.1187	-0.213081	0.442495	-0.10285	1.5921	2.48107	4.27455	5.11158	18.3549	0.862022	1.20743	2.08283	4.47526	0.134488	0.351551	1.11726	6.38889	3.52535	4.26109	6.60768	17.602	1.2117	1.16735	0.812158	7.10597
CHD1_000136	0.830317	2.56	4.75276	19.0608	-2.2415	-3.01766	-3.76135	-14.5791	2.73343	4.19916	4.41222	10.5511	-0.548676	-0.354722	-0.00525196	7.17312	-1.66049	-2.88266	-4.12274	-9.49899	-2.77702	-3.64002	-5.46516	-17.8183	-2.00682	-3.36833	-4.42276	-7.34284	2.54122	4.21571	6.45874	21.2384	-0.664789	-1.7665	-1.92973	-5.46087
CHD1_000137	-1.12146	-1.72785	-2.60276	-7.71352	2.79376	3.71015	4.87915	14.6747	-1.7799	-2.70779	-3.06728	-5.82251	-2.51275	-3.10015	-4.70386	-15.019	-0.763819	-0.923893	-1.92806	-6.91288	-1.18047	-1.54802	-2.57315	-9.27191	-0.570508	-0.610427	-1.06759	-6.08228	2.26423	2.4373	3.9224	12.4447	-1.02049	-1.73781	-2.18191	-6.62229
CHD1_000138	-0.71289	-0.375783	-1.00107	-2.98375	0.134052	1.11432	1.79235	5.81708	-4.99828	-6.51257	-8.38337	-13.0698	-0.916069	-2.00872	-3.02736	-6.52199	-0.251041	-0.486109	-0.931358	-1.51332	-1.71452	-2.57484	-3.53507	-9.71145	-2.28306	-3.46448	-4.55259	-11.2082	2.08648	2.76823	4.42827	12.0185	-2.11996	-2.1485	-3.11952	-9.84018
CHD1_000139	-1.0058	-1.7934	-2.22497	-8.07272	-1.19627	-1.11528	-1.42483	-3.2967	0.3727	0.255224	0.246499	-0.305331	2.05668	2.37355	2.60659	11.1102	1.91571	2.71948	4.39664	16.6943	4.87253	6.91762	9.44302	28.667	3.77879	5.38022	6.9154	13.8866	3.25953	4.27734	8.17452	27.4532	1.65144	2.12052	1.47497	4.69366
CHD1_000140	2.41299	2.94854	3.96089	11.3587	0.494371	0.68133	0.609439	-0.391689	2.32221	3.2439	3.38136	4.96795	-0.678313	-0.532661	-1.54344	-4.68293	-1.34329	-1.61617	-2.21535	-7.31231	-3.26135	-5.08984	-7.32563	-21.6923	-0.75277	-0.947903	-1.16383	-6.97479	-3.00174	-2.59308	-4.01431	-10.8575	-0.878132	-1.01727	-1.77322	-5.3293
CHD1_000141	2.64826	3.80364	4.95669	19.8546	-3.62229	-5.06366	-7.61918	-21.6844	0.709117	1.69236	2.70097	7.50132	2.94199	4.03831	5.64913	18.8442	-1.4128	-1.52427	-2.00161	-5.79226	-5.39369	-7.66668	-10.3706	-27.5551	-3.42773	-5.07955	-6.56734	-14.0314	0.170894	1.50632	1.38989	4.15256	-0.153931	0.468149	0.60481	3.64488
CHD1_000142	-2.25703	-3.06518	-4.10217	-11.9312	0.809591	1.1825	1.8074	3.9556	0.304875	0.134137	0.350812	0.345164	1.15656	1.04688	1.4922	1.81852	1.57888	2.10912	3.43726	12.6417	-0.440935	-0.948936	-1.08119	0.842369	-1.51763	-1.64167	-2.41503	0.359166	-3.63428	-4.46486	-6.0874	-18.901	1.40651	2.02395	3.03464	7.68277
CHD1_000143	1.53304	1.19154	1.25402	4.96886	-1.79922	-2.43802	-4.02258	-12.462	0.0123946	0.756987	-0.33085	-0.229614	1.03552	1.134	2.19833	5.45504	-1.74901	-2.45697	-2.87319	-7.73091	-2.17629	-3.14792	-4.18535	-11.1013	-1.16821	-1.59498	-1.75712	-1.69316	-2.90469	-4.84119	-7.03429	-18.9768	0.379744	0.15308	0.623448	0.397901
CHD1_000144	-0.0206762	-0.108762	-0.704242	-0.18444	-2.29517	-3.37077	-5.26498	-10.334	-2.39509	-3.35244	-4.10122	-9.94156	2.63559	3.50235	5.13316	14.8424	2.29096	2.95315	4.73415	17.4124	-4.20286	-5.41101	-7.40947	-20.4237	-4.01035	-5.50107	-6.78503	-7.92641	-0.558332	-0.796632	-2.1608	-10.624	3.33655	3.65265	3.88983	10.2098
CHD1_000145	-0.623334	-0.692405	-1.20922	-3.26134	2.00365	2.78434	3.29398	13.8333	-1.62319	-2.54315	-3.03369	-6.97398	0.117342	0.763671	1.15739	0.447273	0.782512	0.465371	0.104107	0.839209	-1.2279	-2.00136	-2.94993	-8.37443	0.328659	1.04395	0.400868	1.08619	-1.69151	-2.52908	-2.73013	-6.34331	1.72742	2.72681	3.29546	5.83401
CHD1_000147	1.82058	2.75265	3.24075	7.32861	-1.31329	-1.65223	-2.09524	-6.22567	0.530325	0.138455	0.25968	-0.42138	-1.77042	-1.32027	-1.0845	-6.17581	-2.22126	-3.33086	-4.55736	-15.1374	-1.60817	-2.15436	-2.87768	-7.61619	-0.238896	-0.203322	-0.422583	-2.40216	-0.847433	-2.18996	-3.42816	-12.1053	2.19655	2.3	2.56578	1.78561
CHD1_000148	-0.717331	-1.47697	-2.55496	-8.84525	2.2174	1.99245	2.21149	8.01767	0.745538	1.04964	1.96477	3.02667	-0.476392	-0.843658	-0.319043	-4.37097	0.0772055	-0.121568	-0.60817	-2.1185	-2.42854	-3.57298	-4.96191	-12.5039	3.89058	5.72261	7.90677	14.7755	-0.863368	-1.82905	-4.49111	-17.2973	-0.475092	0.664896	0.947856	0.525043
CHD1_000149	-1.35128	-1.15204	-1.18599	-3.53805	1.85774	2.93312	3.88004	12.3008	0.308624	0.100394	-0.964427	-3.27517	-1.26564	-1.95046	-2.43312	-5.82731	1.70719	2.21242	2.80539	10.2574	-5.23876	-7.22112	-10.6859	-31.1677	-0.113953	-0.330454	-0.446321	-1.24161	0.399812	0.10585	-0.747294	-6.07608	0.240617	0.544217	0.844605	2.92175
CHD1_000150	-0.359116	-0.887065	-1.34685	-3.41079	-2.2575	-3.37753	-4.46997	-13.9747	0.385845	0.259266	0.861938	-0.680881	2.1144	1.95529	4.13616	10.9712	1.58612	2.35486	3.18961	12.0857	-1.45394	-1.78677	-2.37706	-5.34197	-0.845944	-0.0385876	1.30726	18.3674	-0.59736	-1.17312	-1.82777	-7.74181	3.81962	5.2835	7.347	16.9644
CHD1_000151	-1.44888	-1.9409	-2.05358	-8.84985	2.47967	3.38558	4.80946	13.0332	-3.20718	-4.23808	-4.76128	-7.74488	-1.21412	-3.0461	-4.91834	-17.4535	-0.697869	-0.275023	-0.736905	-4.29062	-1.13625	-1.45973	-1.55159	-5.20594	-0.852694	-1.36601	-2.54517	-9.00846	-0.636482	-1.85995	-2.92922	-9.07236	0.175545	0.841862	0.903928	2.5286
CHD1_000152	1.30339	2.4029	4.31375	11.1156	1.33562	1.87689	3.09223	8.0412	2.17495	2.79811	3.05712	5.94521	0.48202	0.91609	1.48172	2.99838	0.976837	0.889908	1.43247	3.78408	-1.98803	-3.08517	-3.88915	-11.8002	-1.29743	-1.62067	-2.76373	-6.20101	-1.63325	-2.02479	-3.82538	-7.34698	3.32043	4.21255	5.70251	13.0668
CHD1_000153	1.18909	0.860693	1.51369	5.81137	-0.271898	-0.412835	-0.755817	-3.00804	1.88171	2.54899	2.87869	7.97251	1.8987	2.57869	4.04327	10.8895	0.850392	1.70285	2.62888	7.74389	1.15443	1.71229	2.31516	6.97168	4.37472	6.17573	8.35861	17.6898	-2.58727	-2.93651	-3.55599	-9.49949	2.76738	3.70555	4.56361	12.3912
CHD1_000154	-1.90077	-2.92606	-3.48	-13.0114	0.199398	0.146627	0.418933	2.15411	-0.852585	-1.08827	-1.10782	-3.99938	2.28383	2.44032	3.02031	4.90215	2.88381	3.7272	6.33692	17.2555	1.71265	2.31805	3.25031	8.88162	-1.02487	-1.33453	-1.78073	-2.81299	-0.608435	-1.43108	-1.16625	-4.38683	3.13449	4.45747	6.20497	17.2954
CHD1_000155	-0.0846624	-0.530298	-1.19315	-5.08303	4.08216	5.1929	7.20572	21.9773	-1.74237	-2.36431	-2.20169	-4.44835	0.281322	0.0436543	-0.127258	-2.44545	2.00949	2.24936	3.18255	6.11993	0.0976324	0.413553	0.570362	0.538749	0.815819	1.59133	2.04595	1.64537	-1.60776	-1.71532	-2.33443	-8.7698	0.485527	1.40007	1.94582	6.03723
CHD1_000156	1.60249	2.37406	3.40627	9.19917	-0.288571	-0.72767	-1.14577	-4.99248	-0.0837952	-0.130823	-0.324489	0.690919	1.08474	1.34439	1.55332	1.13947	-1.24379	-0.891252	-1.27559	-5.77766	-0.127805	0.160467	0.430737	-1.0959	-1.88895	-2.47502	-3.28221	-7.65697	-1.96724	-3.35866	-3.67091	-9.64528	0.272634	0.27159	1.1375	3.3364
CHD1_000157	-0.26005	-0.0841768	-0.773987	-2.93571	0.74433	1.00483	1.59321	4.26722	-1.5102	-1.88825	-3.12631	-6.1019	1.51379	1.16208	1.68003	1.5025	1.24269	1.7809	2.92728	10.1205	0.031072	-0.0930714	-0.237828	-1.46628	-0.697201	-0.787451	-1.17155	-0.676189	-0.410577	-0.209143	-0.360742	-3.31763	2.23278	2.9922	3.72486	8.83246
CHD1_000158	3.67739	5.25973	8.06175	24.0283	-1.42258	-2.42003	-3.20883	-12.4729	-1.69939	-2.54491	-4.31734	-4.76179	0.377489	1.52948	2.08262	5.36332	0.0595833	0.00904021	-0.242182	-1.5214	-2.82883	-4.03229	-5.02487	-15.3867	-1.67168	-2.26262	-2.15349	-4.39115	-1.3224	-1.2701	-1.69659	-1.19389	0.899903	1.17481	1.76593	3.54914
CHD1_000159	-0.153365	0.113784	0.366703	3.63098	0.415098	0.400493	0.632565	4.34502	0.722158	0.869212	0.414473	1.30384	2.00807	2.95487	3.84224	11.7336	2.19741	3.16431	4.5215	15.7256	-0.781274	-0.818491	-1.15476	-5.27588	-2.64088	-3.35577	-4.17999	-3.63493	-0.194146	-0.456134	-0.00355212	-2.53038	0.744201	1.30988	2.09066	9.27094
CHD1_000160	1.47317	2.07584	3.67502	10.5376	-1.31863	-2.15691	-2.68785	-10.6203	4.63973	6.62847	8.52527	16.0829	1.84385	2.62835	3.05898	8.66906	-2.17978	-2.5769	-2.98487	-8.54021	-0.578426	-0.0761437	-0.0873881	-1.62463	-0.832498	-1.53384	-1.95957	-5.44009	-0.170087	-0.500523	-0.542184	-0.735634	0.928619	0.418827	0.700663	3.08685
CHD1_000161	1.14859	1.31502	1.77912	3.06011	2.75259	3.88876	5.50167	9.8206	1.15766	1.97969	2.89499	5.44166	1.59443	0.630621	0.719271	0.533727	0.263118	1.06011	1.59217	2.97291	0.687639	1.20162	2.12171	6.15281	0.383297	0.685799	0.040464	-4.6002	-2.37382	-2.66899	-3.26926	-9.71943	0.117242	0.472785	1.43791	2.92936
CHD1_000162	-0.0909688	-0.685853	-0.285197	-0.288288	-3.01697	-3.91948	-5.13704	-8.49645	-3.37848	-4.87766	-6.11066	-9.49161	0.743086	2.18787	2.77034	5.52847	0.0367098	-0.0529119	0.521765	1.08088	0.150665	0.121227	0.473355	1.82802	-1.52247	-2.20499	-2.93156	-6.27288	-0.914969	-0.985861	-1.57262	-3.50094	2.35841	3.74777	5.44866	11.2874
CHD1_000163	0.788757	1.11233	1.90939	5.33886	-0.762827	-1.95385	-3.27268	-9.55664	2.91622	3.63749	5.06852	9.43643	0.845806	1.94949	2.24683	7.16414	0.295123	1.14276	1.288	5.31633	0.557001	0.806765	0.912682	1.70959	1.71135	2.606	3.31083	6.02153	-0.62355	-0.272092	0.586684	5.43171	2.46171	3.75928	5.45202	13.9015
CHD1_000164	1.78608	2.17334	2.1989	8.62603	-1.47189	-1.81923	-2.56038	-4.55807	-1.41383	-1.96861	-2.36343	-5.30669	0.640998	1.30375	2.22473	4.77071	-0.98874	-1.34381	-1.89484	-3.78312	0.405145	0.862364	1.11372	3.24303	-1.61975	-2.32401	-3.24183	-4.26035	-0.269015	-1.01796	-1.41833	-1.87154	3.52629	4.16584	5.13222	9.53749
CHD1_000165	0.693646	0.43138	-0.354845	-4.25074	3.23233	4.39459	6.70986	15.1055	0.0522455	-0.252494	-0.211747	1.02279	-4.04001	-5.27713	-7.15369	-17.9774	-2.6969	-4.72897	-7.08946	-22.2897	-0.969736	-1.4665	-2.21396	-8.2292	-1.1578	-2.10312	-3.24828	-13.4443	-1.94587	-2.46775	-3.95828	-9.70641	-0.458215	-1.16768	-1.84655	-8.06127
CHD1_000166	-0.676506	-1.68485	-4.11771	-13.5631	-1.044	-1.17244	-1.12918	-2.14928	-6.11586	-7.63052	-9.60007	-16.0368	-0.322795	-0.642808	-0.871164	-0.987269	0.331356	-0.103852	-0.464834	1.97982	-0.182256	-0.428032	-0.690788	-1.30637	-1.16488	-1.17249	-1.21223	0.0800987	-1.97277	-3.07174	-4.02383	-11.6881	2.0306	2.17298	3.10457	6.7009
CHD1_000167	-2.49932	-2.61435	-2.53359	-9.20454	-0.0642715	0.401544	1.1242	4.00321	2.23389	2.41075	3.78243	5.07863	0.519687	0.269886	0.271989	1.16337	2.095	3.15804	4.30152	13.4017	-1.04216	-1.48271	-2.36736	-6.49942	-2.05631	-3.09547	-4.12565	-6.61173	-0.679101	-1.59824	-2.23355	-9.98795	0.832635	1.64489	2.42107	6.29324
CHD1_000168	0.265571	1.0026	3.00743	6.54497	2.85929	3.73864	5.34736	10.7755	-1.77541	-2.69746	-3.13456	-3.83302	0.833615	0.747117	1.19114	2.86707	0.501611	0.855939	0.967768	0.720025	-0.996888	-1.90087	-2.73916	-9.23512	-0.932062	-1.37274	-1.96257	-5.40778	-0.428251	0.160279	-0.292092	-0.120722	-0.782235	-0.579848	-0.31397	-0.0490682
CHD1_000169	2.92735	4.14311	5.29452	15.0398	-1.09139	-1.75621	-2.94791	-11.286	1.55024	1.71491	2.80643	3.31815	2.29087	3.71942	4.94367	12.5455	1.30441	1.75597	2.29968	10.5834	-3.05157	-4.34757	-5.95614	-19.0473	-2.19998	-3.53171	-3.86631	-3.2808	-1.58752	-0.742882	-0.213301	2.44455	-1.53521	-1.17022	-1.60785	-0.0346543
CHD1_000170	3.11074	3.76597	4.8814	12.2314	-1.20343	-1.50374	-1.87363	-4.13077	1.02688	1.34979	1.16592	2.72316	0.925356	1.47726	1.63451	0.796346	0.648307	0.853398	1.22122	1.05334	-2.24642	-3.06771	-4.24638	-14.0797	2.74067	3.61456	4.81702	11.772	-0.459671	-0.475735	-0.578989	-1.38708	-0.426082	-0.843947	-0.765562	-3.21399
CHD1_000171	-1.36386	-1.91309	-1.58529	-5.80937	0.559413	0.772621	0.846843	0.0157186	0.0324561	0.0976998	0.484838	-1.36507	0.259592	-0.620609	-1.35476	-7.52169	2.31288	3.52192	4.49932	13.8719	0.23848	0.276457	0.829797	1.68198	-0.0375674	0.16989	-0.371985	-0.349399	0.399868	0.383541	1.06289	0.756348	-0.930992	0.159243	0.551048	1.91382
CHD1_000173	-0.509406	-0.111938	-0.191796	0.435803	-0.926536	-1.02199	-1.40433	-5.75655	2.58319	2.17205	3.11199	4.74657	-0.136536	-1.00622	-1.49986	-6.11417	0.737609	0.876903	0.275648	2.29914	-3.72019	-5.47656	-7.32939	-19.1019	2.26521	3.6549	4.82436	8.15347	-1.99713	-2.92248	-4.77227	-16.4109	2.39768	3.94341	4.04385	8.71601
CHD1_000174	1.40053	2.5554	4.13776	10.2182	-0.539531	-0.63693	-0.880848	-5.11708	0.989239	1.00742	0.927698	4.1567	-0.11207	-0.229159	-0.330838	-0.910775	-1.91	-2.30658	-3.15791	-11.749	1.72207	1.77615	3.1641	9.67794	1.26141	2.23927	2.62832	0.158271	-1.8532	-1.73481	-2.3417	-4.61843	3.38642	3.76366	3.30552	5.29552
CHD1_000175	-0.975881	-1.45876	-1.77083	-5.73782	-0.929423	-1.22168	-1.9425	-5.84041	-0.132889	-0.226561	-0.341608	-1.81669	1.34178	1.89598	2.80797	9.01	3.10784	4.18178	6.18736	19.2052	0.428107	0.422659	0.620309	1.28813	1.67764	2.52104	3.1927	9.3741	0.809023	0.804685	1.01043	-0.365492	-0.550652	0.150905	0.55081	6.42401
CHD1_000176	2.95792	3.71669	4.55234	13.1077	-0.839926	-1.76731	-2.89442	-11.4521	2.19586	2.53498	2.79881	5.94961	1.16479	2.43929	3.28814	8.18999	0.725852	1.18161	1.5278	5.90305	0.70732	0.779323	1.09945	3.41252	1.77205	2.42653	3.20742	2.96215	0.0102464	0.755648	0.516843	2.73691	0.195755	0.707158	1.59566	5.3153
CHD1_000177	-0.229996	-0.246464	-1.62257	-8.82116	0.660173	0.790955	1.33806	6.3254	1.14705	0.933559	0.935342	2.49661	-1.90794	-2.63521	-3.62805	-14.0389	-2.48109	-3.29104	-5.89963	-15.2674	-0.980494	-1.49838	-2.22554	-4.47644	-0.0265498	-0.445426	-0.211156	-6.74976	-0.824013	-2.17158	-3.37862	-11.9641	0.370089	-0.173606	-1.26748	-5.58038
CHD1_000178	0.497297	0.807891	0.217929	-2.86623	0.677698	1.13695	1.05647	4.48138	0.0591122	-0.0291955	0.32423	-0.0136256	0.338182	-0.811815	-0.822029	-2.1562	2.61329	3.68551	4.1007	12.0555	2.62436	3.4803	4.9516	16.0651	-2.06396	-2.34422	-3.37237	-6.71932	1.08632	1.41212	1.55272	1.84701	2.67971	3.4301	3.20382	8.53142
CHD1_000179	-0.867357	-1.48888	-2.00167	-7.51296	-0.0949277	-0.567836	-0.856743	-6.49057	-2.69648	-4.33233	-6.14645	-11.749	1.42527	0.754499	1.84645	4.60425	2.71262	3.6161	4.63227	14.3794	2.51626	3.4952	5.3521	16.6522	2.8501	3.84775	5.08747	11.2208	-0.857532	-1.05222	-0.955441	-3.66454	2.32616	3.06504	3.11127	7.25359
CHD1_000180	1.12775	1.61967	1.43547	3.68637	-1.03813	-1.55145	-2.40229	-5.86643	-1.21822	-1.69057	-1.96441	-2.10894	1.60733	1.5468	2.45248	8.75145	0.720339	0.0325377	0.199153	0.211071	1.46429	2.17623	3.33325	8.20587	-2.92404	-4.11445	-5.62754	-10.2597	1.82418	2.25058	2.96929	9.13577	0.40795	0.57103	0.131067	2.178
CHD1_000181	-0.686154	-1.19259	-1.24462	-4.06113	2.17766	2.76307	4.0785	8.38986	2.50636	3.89298	4.88586	9.05041	0.379967	-0.5435	-0.619864	-2.11574	-0.776435	-1.1743	-0.804225	-5.63863	1.37557	2.0619	2.8552	7.89669	-1.36178	-1.83736	-2.77376	-9.01858	0.270219	-0.292927	-0.358316	0.383588	0.961563	0.979036	1.06536	0.755868
CHD1_000182	-1.15709	-0.860397	-0.828623	1.08852	-0.948559	-1.59479	-2.16566	-5.97006	0.646268	1.25653	1.37129	1.23972	0.639263	0.249831	0.823672	6.89294	-1.81711	-2.24479	-3.10074	-4.85448	1.22172	2.00433	2.78642	7.37183	-2.64063	-3.61897	-4.86352	-7.24035	1.50005	1.93197	3.06796	12.871	1.86922	1.54533	1.41434	2.96913
CHD1_000183	-1.11313	-0.751946	-0.0512535	0.896769	-0.29138	-0.281359	-0.331088	4.26809	-1.11459	-1.16857	-1.88924	-3.49726	1.18454	1.76529	2.43744	7.48668	-0.205192	0.314701	1.11045	5.51634	2.03484	3.05674	4.44531	13.7622	-3.11038	-4.02712	-5.53841	-12.4036	2.83928	3.9489	6.19197	15.0542	1.17278	1.11492	1.23515	6.05501
CHD1_000184	4.19365	4.32404	4.5002	15.4452	-2.3013	-3.19195	-4.49837	-16.9199	-3.81046	-5.47438	-8.46085	-16.0248	-1.22227	-1.85442	-1.82665	1.92063	-4.05566	-6.31182	-8.75623	-21.4941	-1.17161	-1.3763	-1.68964	-4.33718	0.800073	0.374261	1.18322	10.2801	-0.138912	-0.302902	-0.501457	-0.760589	-0.896247	-1.61075	-2.32707	-11.692
CHD1_000185	0.628526	1.16304	2.16145	4.87886	-2.04082	-3.00902	-4.16533	-6.62436	0.721925	1.1092	1.54463	1.96981	0.52637	1.82363	2.0991	6.21044	1.15984	2.69781	2.89307	7.71982	-1.61297	-2.21381	-3.39751	-9.32179	6.74192	8.83035	12.9131	29.8032	1.95523	1.80792	2.49616	5.55728	-1.74575	-1.76824	-2.50878	-1.06381
CHD1_000186	1.27334	2.05945	2.52938	5.0777	0.304668	0.468563	0.358175	3.89074	2.13273	2.54497	2.91649	4.0545	-0.174873	-0.238778	0.0356858	-1.93506	-0.144411	-0.278565	0.0443955	-1.43268	0.834296	1.34891	2.03794	6.34595	-1.28108	-1.59914	-2.57786	-5.87725	0.71493	0.825243	1.06856	3.82823	-2.39637	-2.91136	-3.35406	-8.6656
CHD1_000187	-0.199135	-0.505052	-0.283813	-1.43332	1.93589	2.88763	3.71169	12.3194	1.43968	2.68685	3.44856	5.63084	-1.27064	-0.838947	-1.62688	-4.94035	0.530123	0.327847	-0.166792	-3.00612	-1.49288	-1.84765	-2.53436	-7.5228	2.38742	3.396	3.84706	3.9495	2.62501	3.34257	4.17592	12.9307	-0.947831	-1.16926	-2.2327	-6.88604
CHD1_000188	-0.289178	-0.242396	-0.355715	2.29341	0.451265	0.998609	1.40415	1.18644	3.10757	4.71203	6.42712	11.7599	-1.0548	-1.55485	-1.81795	-4.92845	-4.49765	-6.40988	-8.75374	-22.4173	0.309316	0.419026	0.893331	3.36371	-0.765552	-0.938011	-1.3977	-5.09269	-0.969382	-1.2319	-1.90825	-4.39929	-1.04023	-2.23477	-3.24472	-11.7303
CHD1_000189	-3.71475	-4.67459	-6.21011	-19.2599	5.11302	6.87604	9.52637	30.6347	-1.73252	-1.90093	-2.03315	-4.93532	-1.90889	-2.10823	-3.6295	-10.4215	-0.694014	-0.905952	-2.03548	-4.65801	-2.05164	-2.93648	-4.52906	-12.494	-0.0241626	0.40484	-0.00736412	-2.46488	1.46722	1.56166	2.4495	7.05748	0.154057	0.962355	0.554906	0.585571
CHD1_000190	0.443125	0.375399	0.81101	0.659607	0.542808	0.833021	0.846994	4.94806	-0.394453	-0.393328	-0.60122	0.129347	-1.61365	-2.43604	-3.07599	-9.56819	-3.12867	-3.91206	-3.91419	-16.0202	1.51775	2.12032	2.9874	8.44889	-2.73918	-3.88729	-5.56816	-15.3356	-0.31366	-0.377584	-0.444805	-2.61412	-1.84822	-3.18031	-3.83197	-11.905
CHD1_000191	-0.0905929	-0.148339	-0.574567	0.272231	1.19391	1.81173	2.01505	1.54813	-2.70979	-3.73611	-4.25254	-8.16504	-1.44518	-1.60442	-2.58357	-7.4862	0.645417	0.354371	0.689586	1.20197	-2.21587	-3.01392	-4.36012	-12.7882	-1.57632	-2.11172	-3.05498	-5.34534	-0.983498	-0.790709	-0.885908	-3.68612	-1.20109	-1.02851	-1.16588	-3.03139
CHD1_000192	-5.73128	-7.18961	-10.2367	-26.9041	-1.61448	-1.77023	-1.95293	-0.463032	0.193531	0.301878	-0.462665	-3.2472	0.962823	0.833553	0.735993	2.50528	3.00948	4.33398	6.64559	21.9343	1.78547	2.77042	3.84346	10.8131	6.78595	9.53209	13.8062	37.6812	-0.333902	-1.63453	-2.41987	-9.90538	1.73914	2.93453	4.02673	12.0841
CHD1_000193	0.0604016	0.412347	0.703456	2.2906	-0.504214	-0.573505	-1.03273	2.85286	-0.94025	-0.940815	-1.12487	-0.928372	0.430915	1.0363	0.987599	4.19792	0.0884436	0.18169	0.0310666	-0.127932	0.509567	0.812094	0.946523	2.69869	-1.7502	-2.11002	-2.76366	-4.86244	0.200644	-0.452973	0.0210077	0.451891	0.649653	0.593976	0.733966	4.501
CHD1_000194	1.30331	1.36901	1.2908	6.56853	-0.683329	-0.987288	-1.15286	-1.33502	3.08819	4.30439	4.86431	9.26613	-0.759938	-0.770325	-0.988736	-3.87461	-1.53284	-2.11619	-2.51236	-8.53245	2.66271	3.51182	4.45218	12.4268	-1.35835	-1.80857	-2.10908	-8.47301	-0.0844905	0.415784	1.32847	7.48144	0.334293	-0.741037	-0.454849	-3.37415
CHD1_000195	-0.813274	-1.35347	-1.20065	-1.50329	-1.44215	-1.95679	-2.85145	-6.09832	2.15166	4.08824	6.12894	11.0339	1.28808	3.19406	3.87616	12.88	0.0833715	0.461691	1.39588	3.27781	0.0070153	0.532431	0.186981	0.37875	1.90966	2.50276	3.54452	7.5194	3.17915	3.96841	5.1794	15.0607	0.222627	-0.334179	0.814553	3.33918
CHD1_000196	1.89301	2.41634	3.49915	13.3044	-3.69878	-5.07821	-7.0425	-16.5528	-1.34209	-2.29213	-2.7779	-3.01296	0.0301204	-0.418644	-0.221248	-0.450883	-1.87561	-3.7997	-5.05878	-15.7368	-0.268985	-0.153275	-0.287919	-0.852467	-1.39179	-2.15265	-2.94873	-5.85085	-0.0333135	0.437382	0.25133	0.652251	-2.04368	-3.34271	-3.59737	-9.41242
CHD1_000197	-1.73061	-2.58944	-3.77923	-10.1399	2.17785	2.63231	3.60138	11.7754	-1.97469	-2.53157	-2.47171	-3.80625	-1.71304	-2.39491	-3.49345	-12.6507	-0.507007	-0.264837	-1.00792	-6.92227	-1.96525	-2.96898	-4.35122	-11.0679	-1.20501	-2.00789	-2.72472	-9.49411	-0.497115	-0.627067	-1.68909	-7.28093	-2.40876	-2.28054	-2.01637	-6.45185
CHD1_000198	-1.26668	-1.60656	-2.26907	-8.20487	0.570195	0.63519	1.13335	1.66059	-1.53788	-2.27354	-3.51237	-5.96729	-0.754302	-1.17933	-0.668503	-6.1169	1.95818	2.6248	3.96864	10.8303	1.18227	1.88631	2.55757	8.49821	-1.20555	-1.52377	-2.07421	-1.41353	-2.05164	-3.02311	-4.0929	-11.9241	-0.230395	-0.0155423	0.532052	1.70733
CHD1_000199	-1.41695	-2.30745	-3.3488	-11.2954	1.9391	2.76474	4.49662	7.7829	2.92777	3.84091	5.01509	8.1392	-1.15984	-1.14539	-1.40952	-2.33672	-0.119364	0.577222	0.758262	0.117688	1.00196	1.47922	1.84463	4.55579	4.80177	6.42105	8.47756	14.4505	-0.832769	-1.19053	-1.2074	-3.89397	0.145342	-0.339897	-0.52359	-0.71655
CHD1_000200	0.567191	0.437688	0.970106	4.6912	0.877509	1.08838	1.97303	5.77689	1.78274	2.91182	3.85635	7.24328	0.442528	2.0177	1.60672	2.77725	-0.498328	-0.122909	-0.0495787	0.0541626	-0.612728	-0.993518	-1.35009	-3.29067	0.187225	0.205458	0.395767	-0.211176	-0.617715	-0.41173	-0.910815	0.0183584	-0.225853	-0.125618	0.448785	1.86581
CHD1_000201	1.75778	2.0937	2.9465	13.0153	-3.31602	-4.5609	-6.70527	-19.3626	-3.92592	-5.36688	-6.87561	-10.0049	1.09775	1.90491	2.9555	9.69377	-0.826791	-0.91342	-0.87715	-1.43616	-0.542228	-0.735953	-1.14445	-4.37046	-3.23451	-4.78404	-5.73564	-8.2484	-0.243939	0.395145	0.445808	4.14637	-1.83776	-2.89413	-3.05325	-6.19677
CHD1_000202	-0.129998	0.265837	1.22813	4.3401	-1.77336	-2.21865	-3.12885	-5.81656	-0.0898572	-0.218409	-0.58286	-2.63061	2.0982	2.20421	3.54774	8.65437	3.27902	4.80273	7.16588	24.9708	0.735132	1.2534	1.59261	4.08997	-0.680644	-0.37517	-0.204633	5.00615	0.2813	0.829153	2.70643	6.69876	-0.35428	0.228537	0.654004	5.77461
CHD1_000203	-1.60196	-1.79186	-1.63879	-5.73024	0.400369	0.625007	0.316961	4.46031	-2.42405	-3.29039	-3.91986	-7.08764	1.15845	0.580085	0.212013	-0.479994	1.92124	2.63364	3.91892	12.0419	3.16155	4.66684	6.27045	18.6752	0.936277	1.53404	0.959252	0.660046	0.255597	0.453495	1.57171	2.88517	1.80118	1.15985	0.796638	5.46637
CHD1_000204	-0.989878	-1.89056	-3.42512	-13.1898	2.62634	3.56475	4.34875	8.24619	-0.38395	-0.236091	-0.070457	-1.23964	-1.96557	-4.0399	-5.03879	-12.8524	0.686973	1.47858	1.46577	3.4303	-0.569089	-0.589991	-1.12878	-2.8479	-0.513652	-0.554308	-1.2279	-3.27729	-0.789102	-0.968851	-1.33954	-5.98003	0.553135	0.308729	-0.45682	-1.44872
CHD1_000205	1.94494	2.49947	3.59411	12.589	-2.46908	-4.08707	-6.01542	-17.3266	-1.38417	-2.19873	-2.94935	-4.9792	3.42513	5.32351	7.03549	20.6297	3.075	5.12936	7.32116	25.2289	0.1947	0.307019	0.243335	0.775294	-1.20121	-1.62969	-1.83117	1.16546	2.64098	3.51916	6.11153	15.3407	-0.619481	0.299888	0.672741	9.78684
CHD1_000206	0.339383	0.450753	0.416525	2.33646	0.718274	1.2311	1.35432	2.76463	-1.15201	-1.40473	-2.79717	-6.09009	-0.201413	-0.265383	0.0668837	0.365937	1.43272	2.08203	3.37471	8.67277	-1.43413	-1.8136	-2.46039	-8.26723	-1.57966	-2.05514	-2.75878	-3.61391	0.290944	-0.0833067	-0.261059	-1.2837	-0.00699022	-0.25204	-0.16181	-0.276774
CHD1_000208	-5.32897	-6.83755	-9.46125	-35.9122	6.68516	9.29505	13.1062	37.7783	0.269396	0.727179	1.43776	2.08232	-4.26279	-6.65927	-9.81153	-29.2889	0.371946	-0.101445	-0.332684	-6.86635	0.451132	0.759424	1.05695	4.88362	0.188943	0.0969574	-1.20345	-11.1763	-1.63351	-3.31952	-4.45219	-15.434	-1.04542	-0.854561	-1.48951	-7.57512
CHD1_000209	1.19184	1.41927	2.66625	10.173	-1.60259	-1.83853	-2.03931	-5.14599	-0.142591	0.0156502	0.113126	0.320849	-1.64812	-0.248038	-0.0719963	2.19231	-1.08119	-1.98366	-2.58426	-9.64825	-1.47699	-2.1238	-2.9462	-8.55139	1.9443	2.32403	3.28829	3.06413	0.702872	0.798715	0.640049	3.42324	-2.14929	-2.71151	-3.13151	-7.12259
CHD1_000210	2.7007	3.01133	3.36675	13.3869	1.03582	1.73125	2.30848	-0.00933752	0.169553	0.219701	0.862483	3.65376	0.74851	0.810319	1.77079	5.91182	-5.39138	-7.04992	-8.95576	-26.0402	1.84218	2.37597	3.7801	8.50615	-1.62338	-3.11216	-4.36246	-13.5742	-1.38292	-0.941837	-1.30133	-1.93415	-2.09259	-2.64308	-3.56404	-12.5113
CHD1_000211	-0.361094	-0.172032	0.645553	-0.457211	-0.826364	-1.10512	-1.38634	-5.88486	-1.66282	-2.17833	-3.28107	-5.67698	0.674602	0.613632	0.394924	2.46925	3.52986	4.56878	6.02143	20.2175	0.851541	0.775483	1.19619	2.03099	3.24545	4.48485	6.2491	15.1588	0.0140993	-0.349456	0.221247	-1.45124	-0.727593	-0.322192	-0.353458	4.05936

## Sheet: Morocco
Sample	MorA1_5	MorA1_10	MorA1_20	MorA1_250	MorA2_5	MorA2_10	MorA2_20	MorA2_250	MorA3_5	MorA3_10	MorA3_20	MorA3_118	MorA4_5	MorA4_10	MorA4_20	MorA4_250	MorA5_5	MorA5_10	MorA5_20	MorA5_250	MorA6_5	MorA6_10	MorA6_20	MorA6_250	MorA7_5	MorA7_10	MorA7_20	MorA7_250	MorA8_5	MorA8_10	MorA8_20	MorA8_250	MorA9_5	MorA9_10	MorA9_20	MorA9_250
M_A03F	3.27834	3.56526	3.60991	11.5728	-1.08628	-1.37547	-2.05256	-8.84571	1.23363	1.54818	2.12178	-0.727335	0.0143427	0.800425	1.12211	2.85861	-0.0766964	0.0101195	-0.287023	-0.459841	-1.29935	-1.88886	-2.75189	-10.8025	-0.175476	-0.473294	-0.479153	-0.800843	-4.34641	-6.13371	-7.76419	-24.9232	-1.15523	-1.04699	-1.44288	-3.86257
M_A09M	-1.06115	-1.54735	-2.44321	-9.34194	0.865428	0.954685	0.774217	4.91691	-0.353054	-0.346012	-0.0544557	-0.0799548	0.224741	-0.161025	-0.177229	-2.55504	1.16635	1.62215	2.21866	5.30485	0.870058	1.51985	2.10259	5.98432	-2.10593	-3.13005	-4.3738	-9.3923	-0.145044	-1.03536	-0.605012	-0.955612	-1.29828	-1.54204	-2.38556	-5.64024
M_A103M	1.557	1.62568	2.02738	9.82947	1.17076	1.90138	2.06957	2.48902	-0.742129	-0.38079	-0.549961	-3.17476	0.904603	1.99293	3.05611	11.733	-1.36395	-1.40423	-2.55994	-7.27909	-0.737032	-1.35508	-2.03327	-9.73843	1.15631	0.728951	-0.00207493	-2.87485	1.20686	2.43304	3.25563	11.1396	-0.798119	-0.693463	-0.219892	-1.06943
M_A105M	1.34473	2.47717	3.09182	9.83932	-2.51171	-3.29151	-4.00538	-14.9354	0.566862	-0.233239	0.259993	-4.02033	1.38893	2.01114	2.7347	9.31902	-0.043595	0.0415344	0.0101671	1.15592	-3.27235	-4.57272	-6.44653	-24.8591	-1.5801	-2.15832	-2.73536	-6.4139	-3.2865	-4.08598	-4.97573	-12.0853	0.666032	0.590541	1.34756	2.24085
M_A106M	4.18085	6.86698	9.05572	22.3118	0.0336038	1.68801	2.35947	11.6726	4.30989	3.5552	2.76755	5.71092	-6.22513	-8.72727	-12.0807	-37.6168	-1.05401	-2.45375	-1.9786	-8.98039	4.64249	6.55094	9.46839	26.208	-0.711117	-0.570162	0.492686	-1.84343	-0.534831	-0.485331	-1.38404	-5.44029	-2.88472	-5.45094	-8.96201	-27.7535
M_A109F	4.28015	6.6975	8.64816	15.6759	-1.00603	-1.49487	-2.29455	10.4008	-0.275127	-1.20578	-3.29367	-4.27574	-8.80394	-12.26	-16.9308	-48.5421	5.27782	6.10337	10.0019	25.6639	2.57813	3.98871	5.93209	18.4019	-3.04286	-2.72225	-2.99263	-0.107702	0.996938	1.68885	1.48485	4.89687	-0.598706	-2.67934	-5.64024	-19.175
M_A110M	2.49556	3.95584	5.64959	18.7116	-2.89084	-3.80357	-5.10734	-15.5905	4.9107	7.19008	9.82206	17.616	1.8217	2.41566	3.04683	12.4828	-2.79805	-3.39334	-5.10055	-15.4306	-0.776861	-1.16893	-1.90079	-8.4182	-2.3207	-3.95427	-5.12401	-14.7937	1.6605	2.99891	4.70835	14.8955	0.492571	0.163728	0.59067	0.240898
M_A112M	0.992508	2.99916	4.05712	10.0714	-0.511193	-0.69825	-0.387587	4.03362	3.44169	3.76274	5.20026	13.2117	-4.09592	-7.07808	-9.05848	-28.2821	-2.7425	-4.7051	-5.42286	-19.0808	2.47454	3.47015	4.92569	11.2729	-2.52173	-3.44143	-4.43503	-14.2057	0.171989	1.30537	0.738334	2.18399	-2.48485	-3.90026	-5.60915	-19.2536
M_A117M	-0.0201225	0.928553	1.54372	2.45564	0.462672	0.35706	0.666121	6.16975	1.11431	1.36548	0.812992	0.929142	-4.24737	-5.66558	-8.08784	-23.5232	2.06522	2.39212	3.51054	7.46709	-2.55139	-3.37022	-4.79703	-13.3617	-1.07548	-1.18679	-1.84086	-3.26433	1.48803	2.52343	2.07177	5.2856	-0.580468	-1.72706	-3.09967	-8.50974
M_A119M	-0.214449	-0.0150148	0.0562755	-0.811578	-0.309538	-0.479619	-0.906257	6.00179	-1.41893	-1.73387	-2.43768	-5.47344	-1.31807	-1.24695	-1.42981	-4.29597	0.9776	1.30374	1.64786	6.0255	-0.367324	-0.807627	-0.858025	-4.86639	-2.34127	-2.62837	-3.46871	-4.18015	-0.0333502	-0.311501	-0.59173	0.962084	0.74822	0.91856	1.68484	4.96207
M_A122M	0.71803	1.34699	2.53978	7.6743	0.0949413	0.17786	0.207387	3.11823	-1.2425	-1.41989	-2.30291	-4.38817	-1.09056	-1.73437	-2.38764	-8.30037	-0.700471	-0.727073	-1.33678	-4.4816	-3.10942	-4.35467	-5.88522	-17.7468	-0.521083	-0.735537	-1.20769	-2.9658	-1.43645	-1.02265	-2.07189	-6.98803	0.752402	1.0816	1.65138	3.09014
M_A127M	1.59009	3.01553	3.71661	6.02894	0.719427	1.41865	2.13871	6.20238	3.10379	3.36448	4.00393	6.93184	-3.12477	-4.04114	-5.38325	-16.894	-0.195739	-0.874518	-1.09144	-3.2085	1.36448	2.05158	2.96833	7.43956	-2.49887	-2.89808	-3.61834	-7.96173	1.86724	3.00427	2.33989	5.36146	-2.4281	-3.68879	-5.73308	-16.1391
M_A134M	0.215482	1.77307	2.60656	5.07251	0.206792	1.06584	1.17259	8.67872	1.45145	0.658789	0.776308	2.16011	-4.32348	-6.6039	-8.737	-25.9583	1.38991	0.61477	1.94946	4.07412	1.98796	2.92211	4.17435	8.74644	5.59681	7.73943	10.4173	14.61	-0.0819162	0.532309	-0.0203254	0.456844	-4.03427	-5.60527	-7.63816	-21.2894
M_A135M	-0.12187	-1.40194	-1.13813	1.16816	-0.969687	-0.960761	-1.17432	-1.76707	-2.26418	-3.03732	-3.19269	-6.3408	4.26726	5.63692	7.48589	26.278	0.873325	1.87855	2.24499	8.92662	-2.59718	-3.65276	-5.74212	-19.186	-0.278973	-0.806299	-1.54718	-1.63087	2.91517	3.27168	5.38892	16.2162	-1.28174	-1.04411	-0.678281	3.55533
M_A136M	-0.209694	0.145362	0.667249	2.25103	0.871141	1.12302	1.53973	2.94862	0.963926	0.764295	1.76808	1.89878	-0.706604	-1.50604	-2.27721	-9.68539	-0.357164	-0.103589	-0.84072	-4.40933	-1.94365	-2.82133	-3.99291	-13.5504	-2.07632	-2.77282	-3.16529	-5.82426	-2.48485	-2.60216	-4.98013	-17.4868	-1.11747	-1.32678	-0.998632	-4.68312
M_A138M	0.561371	0.680173	-0.0213931	-2.5691	-1.50074	-2.29035	-2.83739	-2.20731	1.37265	1.82756	2.6772	5.40476	-1.05755	-1.73806	-2.86257	-12.9462	-1.02948	-1.47838	-2.36383	-9.36517	-1.49367	-1.94103	-2.62063	-7.82672	-1.18889	-1.53671	-2.00488	-7.43392	-2.12239	-2.77114	-4.43461	-12.1346	-1.12838	-1.0974	-1.2419	-4.02504
M_A139M	-2.51685	-3.88609	-5.55741	-18.6823	3.08547	4.03749	5.73894	3.22114	-0.990702	-1.79861	-2.13695	-5.81341	2.10302	2.29208	2.38846	4.82388	1.95708	2.98734	4.22919	14.7655	1.71668	2.49354	4.02475	10.3684	-2.05343	-2.22028	-2.70678	-3.11118	-0.480999	-1.17584	-0.0418977	-0.429485	3.94398	5.46668	7.18096	20.225
M_A142M	0.628448	1.29485	1.71672	0.61429	0.790955	1.27843	3.0426	2.5941	-2.25134	-2.53803	-3.39168	-4.79509	-1.36721	-1.36719	-2.6847	-10.1718	-2.57064	-3.87857	-5.31012	-17.5439	-4.53007	-6.48438	-8.83794	-24.6914	-2.03154	-2.52722	-3.42195	-7.27907	-0.289866	0.386106	-0.45479	-1.62519	-2.2246	-2.83382	-2.65103	-7.37642
M_A145M	0.574224	0.546736	0.683076	1.34687	0.909852	2.00939	3.62535	9.28445	-5.56973	-7.10884	-8.82388	-9.41496	-0.839832	-1.27961	-1.66158	-6.86339	-0.660203	-0.425784	-0.348757	-1.8993	-3.08948	-4.94675	-6.46908	-19.1314	-1.11392	-1.96475	-3.2643	-8.68925	1.14582	2.3539	1.20685	3.79172	0.331938	-0.0641527	-0.445884	-0.562705
M_A147M	-0.14973	0.583612	1.39605	3.52745	0.27108	0.0752124	0.206109	1.91166	0.397824	-0.2201	-0.637473	-1.55903	-3.30322	-4.93384	-6.19675	-20.5008	1.68907	2.0955	3.17894	8.87014	-0.228018	-0.0403368	0.241593	0.610835	-2.78749	-3.18851	-4.47667	-7.60858	-1.2192	-1.39318	-2.62336	-7.82665	-0.452456	-0.825135	-1.6325	-5.28176
M_A150M	-1.04191	-0.989921	-0.157702	3.09443	-0.202144	0.137794	0.398448	8.818	-1.1925	-1.68584	-2.13559	-2.6765	-0.21751	-0.121924	-0.407606	-2.31738	0.710543	0.990459	1.71168	6.77653	-1.21784	-1.74906	-2.4732	-8.64101	-1.04074	-1.04549	-1.88177	-2.80013	1.92551	3.07593	3.18129	10.4225	-0.312467	0.0265704	-0.167518	1.30918
M_A18F	-0.41706	0.062282	0.39184	3.48021	-2.14465	-3.23841	-4.18453	-11.6444	4.46299	7.23372	10.2421	18.8744	1.97046	2.51281	3.17672	12.283	-1.02722	-0.938994	-1.75039	-6.25577	1.27475	1.62935	1.70778	2.45012	-0.298845	-0.700148	-1.33114	-4.57394	1.9145	3.0107	4.48771	14.9895	0.597096	0.371819	0.489016	2.24332
M_A20M	1.12068	1.1791	1.74976	5.89385	-3.32665	-4.41985	-5.92434	-16.183	0.74829	1.57357	3.04942	4.07422	2.74674	3.2982	4.70992	15.3531	-0.171506	0.392841	0.0437503	0.837995	-0.957809	-1.13778	-1.65076	-6.85774	-1.14829	-2.15038	-2.82269	-8.98983	0.131109	-0.0338676	0.9262	4.82238	-0.820055	-1.13415	-1.28294	-1.68899
M_A25F	0.644392	2.04719	3.99098	10.1018	-0.119533	-0.300989	-0.487062	4.38665	2.91072	3.32923	3.12797	2.60614	-3.25171	-4.8632	-6.1565	-13.0831	5.33199	7.04367	10.3162	32.4981	2.78676	4.17555	5.55677	16.294	-2.85565	-3.72469	-4.68164	-2.86211	1.14332	1.94392	3.99573	12.8217	-1.38745	-2.46888	-4.79494	-11.5452
M_A26F	2.61484	2.80803	3.81545	11.1847	-2.58628	-3.85077	-5.05713	-11.6157	2.30246	3.5126	4.3778	6.66271	-0.0119089	-0.540615	-0.369729	-2.86805	-1.20932	-1.43984	-2.06508	-7.84823	1.96024	2.78853	3.82905	8.45688	-1.52059	-2.53106	-2.78863	-6.78551	0.786583	1.01195	0.759773	4.96418	-1.70646	-2.52686	-3.38302	-9.80297
M_A27F	1.24621	1.15978	1.36124	3.31903	-2.57141	-3.66695	-4.96954	-12.6401	-2.96735	-3.79956	-4.02115	-6.76811	1.64006	2.34478	3.12388	12.3009	-2.72984	-3.74545	-5.72246	-17.6264	-0.531278	-0.92213	-1.59845	-5.54053	-0.472686	-0.694705	-1.24751	-4.71896	2.80454	3.86851	5.25207	17.9009	-0.477823	-0.825477	-0.767658	-1.66486
M_A30F	1.69338	2.00735	3.38415	10.7323	1.08859	1.90364	2.37516	4.19566	-0.0928467	-0.0108854	-0.601921	-2.56051	0.308101	1.49176	1.84685	6.91786	0.598286	0.77936	0.826653	2.77719	-2.6945	-3.63998	-4.56466	-15.7144	0.146797	0.194369	0.423373	0.906488	0.925751	0.405034	1.9256	5.81054	0.682046	1.01235	1.96848	4.84099
M_A31F	-1.95068	-3.12999	-4.51664	-13.4016	1.35419	2.31548	3.55801	6.47197	-1.9443	-2.78876	-2.54809	-5.37416	1.19705	0.923401	1.46315	2.79403	2.36874	3.52615	4.48073	11.9513	-1.11262	-1.33825	-1.80656	-4.93244	4.09102	5.31409	7.24592	22.6264	-0.694951	-1.96133	-2.69161	-8.64393	-0.348672	0.470573	0.605075	4.73343
M_A32M	3.18852	4.2066	5.90171	16.8037	1.90838	1.99178	2.44183	-0.825233	4.22927	5.71467	7.92303	10.4483	0.747612	1.04331	2.03379	7.90292	-0.104422	0.0857263	-0.831623	-2.80656	-2.39602	-3.27773	-4.73297	-13.0391	-0.914048	-1.45417	-1.7467	-4.50033	-2.27697	-2.40893	-2.61301	-8.06203	-0.816767	-1.14085	-1.20862	-3.09003
M_A34F	1.87081	2.51555	4.19543	13.1489	0.65456	0.623851	0.463031	-1.11016	1.21777	1.75451	2.71884	3.29452	0.928937	1.40945	2.2615	5.27315	-1.38873	-1.57398	-2.53363	-8.00964	-3.44045	-5.03842	-6.95938	-21.2527	-0.906736	-0.964741	-0.809805	-1.52987	-2.21978	-2.81463	-4.12143	-12.4331	0.026997	0.306002	0.597125	0.568332
M_A35F	1.96406	1.20082	0.753473	5.73176	-0.232202	-0.561663	-0.657438	-12.2213	1.09241	1.7619	3.66013	3.15972	3.20797	4.70956	6.40867	21.2302	-1.48583	-1.63886	-3.09627	-8.79614	-2.41903	-3.61246	-5.20362	-16.3236	-0.451912	-1.13496	-1.08129	-3.06824	-1.96236	-3.48517	-3.61223	-10.5368	-0.959956	-0.747033	-0.293908	0.964515
M_A39F	2.6133	3.63747	4.82277	11.4102	-1.78939	-2.35073	-3.18146	-8.6415	-1.2285	-1.44947	-2.24584	-2.09167	1.58468	1.48138	2.06948	7.14404	-0.44474	-0.270354	-0.230798	-2.07135	2.40114	3.2516	4.05186	13.101	-1.1768	-1.6664	-1.59165	-5.7278	0.992901	1.13811	2.61149	6.26845	-3.19315	-4.31988	-5.58872	-14.9352
M_A40F	1.21061	1.85651	3.04446	9.32654	1.4338	1.96178	2.10413	-5.58731	5.87557	8.83098	12.4898	19.9758	1.43867	2.26802	2.79132	10.4551	-0.839447	-0.193137	-0.968059	-3.71167	-1.41148	-2.02159	-3.18183	-8.89389	-0.864093	-1.12415	-1.52049	-4.55742	-1.61299	-2.00704	-2.10776	-4.25016	-2.29988	-3.01524	-3.44348	-7.50433
M_A41F	1.80604	2.82188	3.89159	12.0928	-0.232498	-0.448131	-0.76332	0.0622911	1.34234	1.99236	2.53365	3.78025	-0.24016	0.309926	0.195385	0.389064	-1.36156	-1.70288	-2.28019	-6.98138	-2.84243	-3.89623	-4.99102	-15.0426	-1.83805	-2.66106	-3.34507	-7.89478	-0.455605	-0.191818	-0.488383	1.05266	-0.202205	0.11826	0.852132	1.5014
M_A45F	3.90063	4.43782	5.30568	14.5537	-0.275396	-0.302275	-0.178415	-4.47649	1.12598	1.49646	1.84176	1.05269	-0.575235	-1.19772	-1.41692	-2.0449	-3.10691	-4.80751	-5.80044	-19.067	2.72251	3.39496	4.54224	12.0232	-2.09885	-3.02499	-3.1168	-8.90153	-1.47808	-1.37889	-1.43797	-3.50546	-5.084	-7.18527	-9.60067	-26.4275
M_A46M	1.79987	2.53571	3.82896	10.2249	0.0119624	0.400333	0.799432	-1.05469	-2.67876	-3.9841	-5.77213	-10.02	0.705699	1.27886	1.80901	3.9291	0.533331	0.299776	0.401053	1.51139	-3.72378	-4.90477	-6.87125	-21.1002	-0.740835	-0.640025	-0.787964	-1.68189	-1.63921	-2.05251	-3.12956	-9.0035	0.458917	0.70128	1.59829	3.71241
M_A47F	1.92747	3.0512	4.45603	11.1364	0.695731	1.4374	1.20463	0.315312	1.20236	1.03989	1.35484	0.471334	0.0319986	-0.149048	0.211115	-0.235655	2.81451	4.22883	6.26579	18.8408	-2.35738	-2.92802	-3.8599	-10.098	-1.58366	-2.43011	-2.81587	-0.884565	-3.10716	-3.94257	-5.14145	-15.2511	-1.18775	-1.17867	-1.11831	-0.539948
M_A48F	3.21493	3.20558	3.77379	9.06612	-0.514676	-1.24094	-1.58597	-7.96192	1.83564	2.51629	3.26183	4.0847	0.896202	1.73775	3.08983	9.44211	1.13602	1.78216	1.65896	6.45451	-1.97191	-2.9911	-3.72983	-13.4499	-0.077271	0.370734	0.490149	3.73164	-1.76401	-1.73613	-2.02786	-4.59221	-1.50505	-1.32905	-0.936944	-1.86718
M_A49F	1.27351	1.6178	2.78307	7.9545	1.8705	1.82329	1.93959	-2.64563	-0.256431	0.531318	1.73431	0.935828	2.32711	3.17939	4.15576	12.8801	-0.0185005	0.863417	0.657478	1.2813	-0.41076	-0.61544	-1.16594	-5.29787	-0.741955	-1.06286	-2.08766	-2.6099	4.24898	6.08437	7.86381	20.762	1.30686	1.02919	0.76855	3.55581
M_A50F	0.785903	0.67809	0.508734	0.872868	-0.73428	-1.11707	-1.55124	-3.02408	0.00777783	-0.224557	0.698324	0.0537572	1.65602	1.75797	2.64191	7.35344	0.258704	0.635573	0.530235	3.2574	-2.36784	-3.24143	-4.53494	-14.4493	-1.79288	-2.3292	-2.77895	-3.30351	-2.00763	-2.34661	-3.58163	-11.3213	-2.43807	-2.12359	-1.87137	-3.84521
M_A51F	-0.275071	-0.277004	0.393479	4.74942	-1.57447	-3.00061	-4.20364	-12.1324	-1.00441	-0.963738	-0.197688	-0.769192	1.93797	2.90431	3.84892	12.1561	-2.34471	-1.96968	-3.78578	-13.112	-0.323098	-0.441794	-1.16522	-4.45925	0.00407408	-0.757445	-1.57136	-7.69521	2.35569	3.57303	4.41241	14.8741	-0.0671803	-0.346851	-0.798459	-2.08332
M_A52F	0.258036	1.05516	1.99896	6.08829	2.87961	3.24957	4.16458	6.97342	0.215241	1.45728	2.67096	6.46536	-0.0619977	0.320481	0.798772	4.05024	-1.71965	-1.90851	-3.47806	-11.3457	-0.887112	-1.14322	-2.29471	-8.27355	1.20977	1.43937	1.31034	-2.76114	1.65078	2.54848	2.15328	6.39944	0.404315	0.36557	0.35935	0.217088
M_A53F	-2.68351	-2.90848	-3.29169	-10.3135	0.11523	-0.00350711	-0.431218	3.74836	-2.3983	-2.99409	-4.2092	-8.02456	-0.394031	-0.929377	-1.23736	-2.24142	2.79709	3.9432	5.88062	17.693	0.279145	0.456696	0.621191	2.95389	-1.81047	-2.05767	-2.56799	0.163699	0.366593	0.227759	1.03216	1.15247	1.39428	1.10002	-0.118959	-0.0829309
M_A54M	0.985932	1.05729	1.46298	4.89278	0.193535	0.0862349	-0.647047	0.282977	-3.74497	-4.50736	-6.45325	-9.63433	0.029287	-0.329665	-0.54704	0.178739	-0.00385942	0.66131	0.206566	0.884204	-2.99415	-4.18163	-6.49183	-19.3969	-1.21706	-1.70964	-2.00555	-2.20671	-0.648701	-0.579014	-0.375816	0.293808	0.615016	0.448297	-0.720736	-2.33548
M_A55F	-0.594322	-1.51092	-1.74074	-5.57982	1.39143	1.44337	1.34837	2.00174	-2.48334	-2.53886	-2.9948	-5.05645	1.23455	1.56914	1.68338	5.33394	0.935477	1.90824	2.15442	4.51395	-0.835352	-1.21069	-2.1982	-5.40551	-1.77168	-1.91715	-2.73091	-3.08971	0.490045	1.06539	1.52035	4.09436	1.05791	1.36789	1.27968	2.6603
M_A56F	-0.626554	-0.615908	-0.590019	1.77622	0.863061	0.917075	1.21517	2.34228	-0.74502	-0.194839	-0.167673	-0.0899662	0.231788	0.335445	-0.0242851	-0.880537	-0.78277	-0.933352	-1.81792	-5.56973	-1.38437	-2.3278	-3.31728	-8.75565	1.04457	1.56368	1.34136	1.81465	0.0285174	0.54137	0.464695	3.10464	0.894807	1.10878	1.2415	2.40608
M_A57F	1.70963	1.1567	0.988587	3.7496	-1.62078	-1.39353	-0.666311	-12.0083	-1.81523	-1.95117	-2.76509	-4.56004	1.94163	3.07914	4.05249	14.272	-4.24309	-5.12146	-7.73309	-23.23	-1.19229	-1.56812	-2.48752	-10.4596	6.95254	7.98772	10.229	14.6359	0.88123	0.647129	0.984615	4.12308	-1.15336	-0.929968	-0.726574	-1.86441
M_A58F	2.3222	2.56763	2.82298	7.7624	0.12961	-0.0794863	-0.256868	-5.1191	-3.49309	-4.25486	-5.68917	-11.102	0.667302	1.28757	1.59899	7.01774	0.360688	1.14738	1.1095	3.0965	-0.664779	-1.05542	-2.00486	-8.29973	-2.54025	-3.65044	-4.58035	-5.65382	2.42523	2.85724	4.67906	13.1877	-2.76762	-3.10856	-4.25277	-10.623
M_A59F	0.43857	1.55358	3.14493	10.1346	-0.622711	-1.12682	-1.66001	-1.0548	-0.0759415	0.124042	-0.355141	1.62078	-1.25585	-1.22429	-1.90272	-7.12354	-0.826714	-1.31373	-1.88126	-9.22248	1.70633	2.51514	3.43971	9.28588	0.469142	0.69273	0.706061	-1.87938	0.642238	0.68961	0.598992	3.17808	0.730937	0.402284	0.0634375	-0.857379
M_A60F	0.677396	0.888334	1.82495	7.12156	2.28626	2.39997	2.66024	1.00579	0.277884	1.2424	1.97311	1.9704	1.46694	2.19491	3.14546	9.95501	0.25397	1.27512	1.01782	2.42584	-1.02632	-1.57192	-2.61705	-8.77448	-0.959333	-1.12995	-2.16867	-1.86265	1.49084	2.24826	2.63378	7.558	1.03418	1.17566	1.05416	4.20342
M_A63F	1.06848	1.27615	1.93613	6.49925	2.13062	1.55356	2.00845	5.96343	1.16421	1.72793	1.93375	5.65912	-0.83498	-0.984258	-1.26174	-5.28321	-1.94343	-2.04795	-3.51005	-12.6679	-2.83876	-3.76436	-5.25172	-12.3561	0.584624	0.505611	-0.0336904	-3.98051	-1.43104	-0.591902	-2.37467	-6.70567	1.23112	1.64838	1.77359	2.97774
M_A64M	-0.658246	-1.28777	-0.743431	-1.2226	-0.31213	-1.49143	-1.86447	1.59339	-2.56351	-2.21558	-2.49032	-1.627	0.612245	0.0983771	-0.295303	-2.02303	0.977687	0.750994	0.88292	1.42965	-1.83678	-1.68978	-3.77232	-8.47591	-1.1076	-1.32395	-1.76986	-4.23376	0.109125	-0.871334	-1.32386	-4.83545	1.58192	1.92715	2.69644	6.32086
M_A65F	-1.9907	-1.88986	-2.38912	-4.45069	3.04044	4.19232	5.07592	11.9664	-0.870111	-0.564037	-1.17788	-3.07252	-0.529339	-0.282739	-0.679901	-0.336456	1.23083	1.79634	2.13352	8.22178	-0.181367	-0.269983	-0.220605	-0.0484251	-0.943443	-1.08724	-1.71651	-1.52462	3.1124	4.23661	5.15696	15.263	0.855106	1.09622	0.992537	3.23502
M_A71F	0.622472	0.447934	0.50858	1.99613	-3.23829	-4.95843	-6.55136	-10.4507	1.72544	2.63796	3.56304	5.48214	0.425927	0.481954	0.755831	1.97707	1.50334	1.96468	2.47472	6.82251	-0.745087	-1.23199	-1.74805	-4.10893	-0.409636	-0.227557	-0.157866	-1.60814	-0.0271092	-0.0181377	-0.448848	-0.649697	1.32723	1.95081	2.28784	6.85733
M_A74F	-0.476409	-0.282202	0.354832	2.70334	-0.144841	-0.541016	-0.911335	0.541316	-0.915535	-0.673451	-1.3136	-0.305917	-0.981082	-1.67448	-1.82809	-6.79221	-2.43256	-2.88641	-4.37801	-13.8506	-1.80782	-2.60785	-3.38026	-8.29663	-1.97987	-2.96255	-3.97814	-13.0292	-1.50257	-1.54139	-2.8447	-8.12928	0.567636	1.04398	1.7633	2.26355
M_A77M	0.290315	0.271784	0.803111	1.4813	-0.339391	-1.06669	-1.18087	-0.993061	-2.72312	-3.83423	-4.28366	-6.19839	1.74698	2.91667	4.08582	10.5427	2.38072	3.19492	4.33089	12.5605	-0.422779	-0.545161	-0.35442	-2.32114	1.17359	2.10489	2.33671	5.78657	-0.556851	-1.20755	-0.81291	0.130184	1.25214	2.19836	2.93318	10.5392
M_A78M	-6.11674	-8.0085	-9.6982	-32.889	2.18447	2.46564	2.9707	6.93293	-2.9389	-3.40366	-2.60532	-1.81856	2.79671	3.35419	4.45093	13.0318	2.44777	3.0736	4.32311	13.9234	-2.19357	-3.18044	-4.75888	-11.0911	-0.465928	-0.535363	-1.22676	1.1927	1.25449	1.32457	0.314877	0.582827	0.524972	1.61377	2.27994	7.6805
M_A79F	0.0465071	0.743733	1.50593	7.45993	-2.58643	-3.74777	-4.99223	-13.979	4.33897	6.91565	9.90327	17.8896	2.95139	4.0481	5.72323	18.8771	-1.45144	-1.07723	-1.62306	-5.81272	-0.430597	-1.05145	-1.69231	-6.41075	0.228857	0.0277823	-0.453363	-2.73492	-0.563869	-1.25921	-1.15296	-0.879488	1.14353	1.0364	1.77711	4.67633
M_A80F	-0.213391	-0.361023	-0.222847	-0.245719	-2.56046	-4.19467	-5.58387	-10.037	-0.692631	-0.740821	-1.64704	-3.87816	1.89169	2.013	2.71312	9.27849	2.50037	3.44276	4.87413	15.5249	-1.26362	-2.19823	-2.95231	-8.11299	-1.02265	-1.06276	-1.39361	-1.37574	0.618822	0.898992	1.82574	4.82478	1.50992	1.9592	2.24306	7.87123
M_A82M	1.50391	2.2807	3.65076	13.3737	-0.156158	-0.0234375	0.969316	-4.29606	-0.178191	0.519944	0.567798	2.61642	0.16176	0.743551	0.772708	1.7305	-4.22795	-6.07565	-8.35924	-23.664	-1.88755	-2.58048	-4.19432	-14.2952	-0.0666027	-0.698257	-1.32179	-8.87751	0.535845	1.5359	2.05642	9.28244	-0.0553851	0.142416	0.741561	0.309621
M_A87M	-3.68358	-4.15494	-4.43262	-11.2226	1.53637	2.57658	2.94601	13.1873	-0.734072	-0.813955	-1.44644	-3.47978	1.64266	2.35656	3.11982	11.6875	6.1834	8.28192	11.2163	36.9405	-0.882456	-0.779299	-1.68359	-5.39212	2.89726	4.20995	5.31125	15.7256	1.85102	2.7579	3.9708	11.8141	0.991046	1.79306	1.5555	9.65453
M_A89M	-0.291774	-0.18297	-0.343099	0.398397	-0.0530753	-0.124957	-0.421549	5.49241	-1.58056	-1.66541	-2.57202	-3.38981	-1.31975	-1.60797	-2.18786	-7.05817	-0.651785	-0.756062	-0.796381	-4.31289	-1.55102	-1.74105	-2.39767	-6.75256	2.05006	3.1025	4.00232	7.16728	0.133418	-0.096738	-0.747297	-2.38643	-0.26964	-0.0250481	-0.0412317	-0.119594
M_A91F	1.81764	2.35547	3.41164	8.67638	-2.06541	-2.05215	-3.08156	-10.84	-1.34463	-1.71414	-1.99722	-2.78989	0.627258	0.609172	0.912236	5.34275	-0.572856	-0.0545813	0.238897	-0.486084	3.44044	4.63501	6.503	19.6872	-1.25581	-1.95575	-2.30092	-7.13432	2.6985	3.41027	5.59259	16.0382	-3.39217	-4.82148	-6.38	-16.7262
M_A96F	0.598958	1.37501	2.17684	2.63189	2.27437	3.61161	5.01449	12.766	2.01324	2.36794	2.06794	4.73741	-1.84673	-3.2791	-4.09673	-13.7464	2.62259	3.76627	6.05106	14.2075	-3.45836	-4.61043	-6.21037	-15.4772	1.51333	2.44433	3.08546	5.58392	-1.15294	-1.9836	-3.44597	-11.5223	-1.01855	-1.33537	-2.40968	-4.17588
M_B01F	-2.27103	-2.94514	-3.91801	-8.84562	-1.27857	-1.59716	-2.12436	-8.46428	-0.353486	-0.290375	-0.103302	-0.811549	1.57006	1.99458	2.66194	6.94006	1.43134	1.95785	2.51959	8.33648	1.00978	1.24066	1.77957	5.59861	1.54826	2.22355	2.57387	3.10153	-0.633534	-1.39857	-0.966009	0.0321759	3.30339	4.58657	5.7918	15.7268
M_B02F	-1.71226	-2.84432	-4.2882	-8.63967	2.38842	2.56753	4.21421	7.52302	-3.6925	-4.80901	-6.79664	-11.6847	-0.232117	0.10619	0.386578	0.663755	1.55881	1.39956	1.73397	7.1675	0.230565	0.168599	0.503371	-0.0257366	1.42407	1.97551	1.9711	4.43659	-0.542779	-1.71362	-1.25633	-2.04063	3.89593	5.65168	7.52562	19.16
M_B03F	-2.76735	-4.1496	-5.98384	-19.6822	1.31352	0.647557	0.432347	7.00127	-0.921732	-1.20099	-1.49429	-0.719141	0.883696	0.0822492	0.539789	-4.57662	2.49523	2.59696	4.10286	10.6003	-1.64266	-2.34765	-2.5401	-4.93417	3.70216	5.7715	7.65334	20.1091	-3.1093	-4.41874	-6.81415	-23.5828	4.29178	6.22684	8.6618	20.6756
M_B04F	-4.16542	-5.38005	-6.95286	-21.2731	0.0726841	-0.152695	-0.205206	3.78743	-2.42883	-3.02529	-3.97952	-5.7369	-0.280642	-0.165281	-0.680638	-6.26497	1.63343	1.97816	3.3778	11.0338	-0.400259	-0.781816	-1.07767	-0.756501	-0.116885	0.0319443	-0.550681	-1.9605	-0.491503	-1.42105	-1.44824	-5.13052	3.84918	5.5251	6.94419	17.9203
M_B05F	-5.59648	-7.83855	-10.9576	-32.2521	-0.0975229	-0.579324	-0.2807	2.46916	-0.938436	-0.989142	-1.6368	-1.29221	1.0666	0.523331	0.686782	1.46322	3.30985	4.12193	5.48781	20.6574	0.191891	0.10909	0.389051	4.77695	-0.563382	-0.630555	-1.15349	4.95581	2.02639	2.8408	2.9133	5.16211	3.56994	5.97594	7.78126	20.4604
M_B06F	-1.23885	-2.22312	-4.16027	-13.7387	0.48169	-0.100044	0.501502	4.03062	-0.970409	-1.40307	-1.73089	-1.5956	-1.70454	-1.60074	-2.1755	-9.78574	-0.0247247	-0.709783	-0.944658	-2.71907	-0.231739	-0.177066	-0.0622779	2.49362	-1.88499	-2.18226	-2.98915	-6.19216	1.49182	1.23183	0.756141	1.57204	3.55866	4.6765	5.88688	14.1795
M_B07M	-4.4152	-5.8288	-7.87699	-24.3837	2.87375	3.88077	5.48987	14.7996	-0.796534	-0.305401	-0.491394	1.41809	-1.07314	-1.34278	-1.82316	-8.14287	-0.104575	-0.317845	-0.710238	-2.61097	-0.654072	-0.598271	-0.62582	-0.419246	2.4828	3.47702	4.52181	7.9963	1.17937	1.81333	1.56695	4.26328	1.8256	2.92603	4.36842	11.1113
M_B08F	-3.08462	-5.15805	-6.82395	-25.7914	2.75028	3.17582	4.06385	4.87165	-1.23831	-0.934062	-1.65321	-2.42283	1.03886	1.06635	1.10398	1.43816	2.56804	3.12802	4.7115	15.4347	-0.517639	-0.268685	-0.174216	0.685638	0.858122	1.76519	2.27289	10.13	-0.953059	-2.22244	-3.23284	-10.4018	3.1201	5.15068	6.98958	18.5951
M_B09M	-2.74444	-3.77742	-5.69085	-14.5938	0.43978	0.731	1.32279	0.0979848	0.776042	0.971022	0.92794	0.135469	1.26695	1.94895	2.37217	5.46086	1.74656	2.61828	3.73048	12.7468	2.87029	3.79905	5.74172	16.7562	-0.581384	-0.564539	-0.942169	0.915715	1.04201	1.02737	2.97487	6.80422	2.76023	4.04522	5.84757	16.7462
M_B10M	-0.636299	-1.08759	-1.54083	-5.03192	0.12822	0.101621	-0.551244	-1.90033	1.54339	1.73002	2.68067	3.746	0.714648	0.418965	0.484705	-0.45359	1.50513	2.02181	2.99168	8.49747	-0.992419	-1.28812	-1.49431	-3.00808	-0.926429	-0.746195	-0.876071	0.0508615	-2.87883	-4.36655	-6.48685	-22.6385	2.19118	3.23962	4.25768	10.3675
M_B11F	-1.68783	-2.66422	-4.79088	-15.5518	1.33572	1.87217	2.71971	1.64613	-0.831088	-1.63818	-2.56503	-6.91023	0.61633	0.56175	0.239062	0.010818	1.42056	1.50488	2.30162	9.54864	1.803	2.51383	3.59415	11.7953	7.64155	9.90476	12.6078	26.3161	0.196801	-0.296117	0.433749	0.0380834	2.46866	2.95859	3.29315	9.25927
M_B12F	-3.74229	-5.21044	-7.4536	-21.6659	4.19813	5.58901	8.5655	21.3718	-2.40636	-2.6806	-4.06124	-4.48714	-0.810673	-0.591595	-1.72516	-8.74473	1.7391	2.55942	3.7091	10.9862	1.87197	2.72245	3.81919	13.1254	4.05867	5.82765	7.27059	12.5054	1.90883	2.35992	2.93768	10.0527	1.91657	2.9903	3.66143	10.8643
M_B13F	-3.7988	-4.936	-6.85566	-19.9262	4.3436	5.72164	8.7607	21.2784	-1.91731	-2.40209	-3.15334	-4.61148	-1.3153	-1.19765	-2.26886	-9.8872	2.10051	2.68448	4.12831	13.2935	1.85843	2.63148	3.66115	12.3545	4.00991	5.77174	7.21143	13.1257	1.60052	0.883441	0.933277	3.63829	2.45851	3.59177	3.94588	11.8638
M_B14F	-0.207557	-1.08957	-2.60818	-9.73665	-1.45254	-1.89376	-2.33289	-9.75844	-1.81046	-2.8271	-3.91923	-7.48695	1.45733	1.6581	2.0961	2.03159	-0.727382	-0.633841	-0.354723	-1.46058	0.321767	0.575191	1.14237	2.35828	2.38953	3.04043	3.52034	-0.350064	-4.09391	-6.82758	-8.42495	-23.6127	2.90463	4.1796	5.9128	14.3152
M_B16F	-1.18502	-1.84619	-3.62618	-13.22	-1.92221	-2.95056	-3.56001	-6.20774	0.978242	1.02531	1.54314	3.27546	1.09854	1.25521	1.40348	2.34645	0.100066	-0.327325	0.137023	0.318321	1.49044	1.98089	2.83075	7.18854	-0.711841	-0.946021	-1.46848	-5.07699	0.525526	-0.714202	-0.506407	-1.26639	2.96254	4.49115	6.13697	15.9159
M_B18F	-3.03102	-4.12678	-5.43256	-16.4439	0.73316	0.901961	1.57047	-4.2609	-3.82436	-4.98135	-6.80593	-12.8383	3.49439	4.22222	5.16941	14.7883	3.32243	4.73162	7.07301	25.1638	0.417964	0.291703	0.679741	1.55487	0.156926	0.738491	0.906301	6.99444	-1.57317	-2.95324	-2.59034	-9.72949	3.54785	5.2823	7.54802	22.0419
M_B19F	-3.24164	-3.86343	-5.05745	-14.6599	5.19148	6.55677	9.09247	17.1902	2.31831	2.98854	3.54222	5.46732	0.0693993	0.767183	0.617219	-1.04752	0.827721	0.858669	0.831174	5.01867	-0.194637	-0.175368	-0.240211	0.352116	1.46194	2.55497	3.01078	3.65841	0.804342	0.928055	1.23419	1.96019	2.2329	3.37447	4.38908	11.258
M_B21F	-3.05157	-3.85371	-4.94538	-13.0434	-1.11548	-2.25928	-2.31168	-5.42887	-2.97342	-3.81944	-5.37928	-8.89771	-0.387624	-0.0489085	-0.491618	-4.1755	0.807907	0.971323	2.05479	6.51518	1.17241	1.36285	2.41911	6.82379	1.70651	3.14706	3.81227	12.2172	-1.43679	-2.52371	-3.87661	-10.4014	3.47303	4.97335	6.64075	17.2205
M_B23F	-2.84947	-3.14986	-4.01671	-10.7733	-1.38167	-2.33893	-2.58553	-9.70426	-2.85995	-4.00833	-5.76055	-10.5926	0.585568	0.850766	0.758574	0.393247	0.662517	0.813206	1.71287	6.20733	2.0297	2.81375	4.17692	10.8064	1.75375	3.08627	3.92218	12.4884	0.636599	0.0431126	-0.084895	-0.257617	3.5615	4.69824	6.59596	16.9682
M_B26F	-1.45382	-1.81914	-2.54023	-8.78369	2.33985	2.85195	4.39645	7.6627	0.302473	0.538611	1.10585	1.58717	-0.108309	-0.714149	-0.989631	-6.64985	-0.166685	0.190466	0.597342	0.719277	0.322521	0.776344	1.24395	6.07982	-2.2715	-3.08884	-4.41701	-7.71486	-0.943635	-1.34966	-2.00962	-6.40182	1.82469	2.45367	3.344	6.53759
M_B27M	1.13319	1.94542	2.83329	7.78958	-1.77216	-2.38348	-2.96931	-2.95583	-1.53159	-2.23516	-3.11292	-5.39196	-2.81532	-3.64545	-4.97066	-14.7237	-0.816528	-1.15824	-1.31478	-5.82836	-0.372767	-0.370698	-0.615376	-5.28952	1.74502	2.5282	3.26874	2.77659	1.49305	2.73624	3.07668	10.3735	-3.52129	-4.46579	-5.18535	-13.664
M_B28F	-0.632874	-1.63651	-2.39353	-7.95778	2.73193	3.41883	3.86362	11.9828	-0.873284	-1.13145	-0.425387	2.9281	-1.61229	-3.06985	-3.70428	-12.9052	-3.01852	-4.35899	-5.06456	-16.5955	3.40274	4.95662	6.8389	22.5325	-2.18849	-3.19437	-3.80292	-9.81491	0.201888	0.547356	-0.207663	-2.26218	-1.12136	-1.77928	-3.16687	-9.9823
M_B29F	-2.74979	-3.47256	-5.21904	-17.0148	1.39473	1.66168	2.08744	3.71259	0.315811	0.61182	0.791901	4.29091	0.86265	0.200655	0.218663	-2.29	1.7095	2.15871	3.53563	11.3558	4.17837	6.15795	8.89686	27.9783	-2.20572	-2.59868	-3.25387	-6.49489	-0.709723	-0.67966	-0.734353	-3.08349	0.691782	1.48872	1.60517	5.80799
M_B30F	-2.33995	-3.32899	-5.25468	-15.938	6.81261	9.37513	13.1549	26.597	-1.24511	-0.959478	-0.518808	0.577903	-1.05557	-2.53732	-3.6209	-13.3634	-0.903405	-1.09759	-0.950147	-3.8547	4.21033	6.47354	9.56324	27.5618	-2.17727	-2.96203	-4.02568	-8.42445	0.114302	0.354188	-1.11557	-6.06578	0.279467	0.186882	0.232656	-0.332071
M_B31F	-1.09959	-1.67299	-3.03332	-11.4909	-1.83524	-2.43944	-2.81665	-6.04307	-1.41465	-2.04154	-2.80252	-3.06523	0.486034	0.105499	0.129586	-3.17885	1.85843	2.56811	3.93544	12.8042	-0.311877	-0.757036	-0.692261	-1.38428	-0.720018	-0.0257275	-0.510834	0.0953209	-2.41262	-3.51693	-4.69274	-15.2974	2.79586	4.07438	5.46474	13.9895
M_B32F	0.981385	1.01845	0.0273538	-2.27705	1.1848	2.88188	3.69494	12.6094	-0.888674	-1.49475	-0.970432	-2.06341	1.09119	1.23736	0.82952	1.84391	-3.00769	-4.65861	-5.18436	-16.7947	3.25846	4.57114	6.52228	20.0263	-1.72639	-3.07456	-3.42812	-13.2853	-2.3764	-3.65996	-3.37544	-8.70823	-0.458405	-1.35304	-2.44612	-10.131
M_B33F	-1.18062	-1.63599	-2.71437	-11.3055	-3.31684	-4.42738	-5.09926	-9.02246	0.755308	0.735964	0.954767	0.850653	1.27942	1.88915	2.25427	4.75951	-0.366157	-0.8481	-0.609706	-1.54974	1.59446	2.33926	3.44443	9.62667	-0.577321	-0.827113	-1.33042	-5.07253	1.04096	0.0256043	1.00994	3.7349	2.76497	4.12963	5.83479	16.3167
M_B34M	0.0400172	-0.152488	-0.374286	-2.31877	2.69192	4.21007	5.04916	4.60045	-0.189108	-0.229351	-0.451298	0.131984	-0.45493	-1.93784	-2.25973	-7.059	1.17625	1.40735	2.35369	5.39236	1.24615	2.10139	3.2377	11.0703	2.79228	3.98498	5.16587	7.49046	-2.30317	-3.81761	-5.3932	-16.7167	0.0269113	0.0376087	-0.209248	-1.96866
M_B35M	-1.81341	-3.62953	-5.40609	-13.064	0.718413	0.508869	0.680206	-1.16655	1.30445	1.68695	2.26726	4.04494	1.39688	1.25739	1.74823	3.13966	-0.271568	-0.0820567	-0.477563	0.604927	-0.529134	-0.499717	-0.148317	1.69102	-1.60114	-2.34559	-2.70855	-5.73791	-1.64875	-2.02052	-3.1853	-10.9604	2.4245	3.56358	5.92236	15.1699
M_B36F	-1.87085	-1.4179	-1.73798	-8.41664	1.19669	1.12834	1.34009	9.84614	3.01603	3.8473	4.51938	9.69076	-5.03783	-6.97247	-9.47854	-29.5339	1.87491	1.83586	3.60738	7.4409	5.40006	7.67339	10.8987	35.5123	-0.248738	0.212555	0.372974	1.67562	1.85339	2.0491	2.18436	5.50504	-0.0575869	-1.29442	-2.93826	-8.53118
M_B37F	-3.70237	-4.31301	-6.23976	-16.9999	0.0547101	-0.415711	-0.550016	2.03031	-2.81709	-3.75377	-3.96212	-4.73888	-0.169082	-0.360627	-0.564427	-4.4935	1.13074	1.38574	1.98402	6.74002	0.422061	0.490196	0.907708	4.44256	-2.41269	-2.94502	-4.14627	-7.62743	0.183849	-0.502032	-0.771112	-2.9477	2.27028	3.33903	4.85646	13.2196
M_B39M	-4.49948	-5.65637	-7.88209	-23.5854	1.52427	2.41672	3.38135	11.0121	-2.99596	-4.01307	-5.07161	-7.53004	0.408291	0.249075	0.0967834	-3.98677	1.95513	2.54566	3.94477	14.1858	-0.164712	-0.213595	-0.0781375	1.57704	0.0820043	0.363167	0.0886249	1.79373	-1.06679	-1.96636	-2.5494	-8.63035	1.78788	2.96446	3.66775	11.1638
M_B40F	-2.68205	-3.12556	-5.31047	-14.4129	-0.288238	-0.975604	-1.36741	1.72572	-0.477481	-0.409528	0.248427	1.28023	-0.775849	-1.51747	-2.06603	-6.43706	1.8408	2.02452	2.21838	5.96847	-0.474128	-0.708908	-0.839037	-0.978385	0.523641	1.41911	1.16735	3.25735	1.42845	2.10415	2.4246	4.56982	1.54157	2.84049	4.13446	11.2505
M_B45M	-0.501398	-1.22648	-1.58422	-3.37558	2.33765	3.10858	5.18072	6.06364	2.27165	3.53428	4.02675	8.48677	0.603759	0.493451	0.842093	-1.31346	-2.55503	-3.32259	-4.54874	-12.0139	-0.639077	-0.818966	-0.609086	-0.259057	-0.948229	-1.22724	-1.40884	-4.86088	-3.27708	-4.62837	-7.00115	-21.9635	2.89858	4.04494	5.90246	12.3898
M_B51M	-2.54025	-4.22327	-6.57284	-20.6921	0.238848	0.00430954	0.204167	-1.0816	-1.95945	-2.89518	-3.854	-3.8389	-0.44019	-0.787663	-1.2827	-6.41316	-1.33413	-2.12532	-3.26958	-8.71669	0.447744	0.541039	0.848902	4.81163	-1.07994	-1.1136	-1.94116	0.595452	0.262733	0.7298	0.485448	-1.44362	1.65047	2.31232	3.97734	8.48702
M_B52M	-2.63953	-3.46371	-4.1355	-14.8936	2.64628	3.28687	3.73093	13.7447	2.26406	2.63707	3.82236	10.3276	-2.50841	-4.21173	-5.8687	-19.4034	0.953933	0.589179	1.43824	3.06388	3.41968	5.02665	7.37778	23.6878	-0.530028	-0.335254	0.138537	5.41266	-0.390759	0.456051	-1.15562	-7.5625	-1.07487	-1.54759	-2.55159	-7.04787
M_B53M	-0.438858	-0.718648	-0.816365	-4.24016	2.73361	3.61828	4.63913	12.3718	2.05407	2.34459	3.18643	4.70281	-2.414	-3.35362	-4.33098	-17.2795	-0.617922	-1.02179	-1.23829	-5.54844	-1.80025	-2.28536	-2.57958	-4.95114	0.117282	0.0405377	0.240728	-0.65787	-3.54135	-5.09014	-7.46694	-23.987	1.54881	1.83135	2.46549	4.12552
M_B54M	-0.237918	-0.759981	-1.31882	-3.18403	0.41558	-0.0976945	-0.0523644	-1.68343	0.158404	0.565187	0.308902	0.017691	-0.210975	-0.283316	-0.625424	-4.2473	-1.14537	-1.67354	-2.47981	-5.18635	-0.863911	-1.24038	-1.68831	-4.37517	-0.995845	-1.2142	-2.25044	-5.38012	-0.152366	-0.107863	-0.737738	-2.78736	1.17087	1.90092	3.35515	8.72264
M_D01F	0.343745	0.693251	1.19265	0.233741	-0.230328	-0.578309	-0.251395	1.43292	-0.0612566	0.283274	0.520681	2.44976	0.309284	0.156672	0.320833	0.176639	-0.190204	-0.434021	-0.077617	-0.452677	-4.2585	-5.8884	-7.77262	-21.4133	0.304672	0.616245	0.793569	-0.377188	-2.22601	-3.48503	-4.88745	-13.7829	0.995678	2.03505	3.63907	9.18363
M_D05F	-0.589636	-1.6169	-2.27176	-10.1843	-0.813444	-0.801199	-1.14893	3.24809	-1.2574	-1.45699	-1.66156	-2.33749	0.439829	0.513859	0.707194	-0.0817442	2.46737	3.60538	4.80557	14.893	-1.83313	-2.22884	-3.444	-8.86444	0.151272	0.529428	0.99554	3.51072	0.180239	-0.29169	-0.482047	-3.64557	-1.20845	-0.600161	-0.762555	0.0347963
M_D06F	1.98722	3.22153	4.87005	13.1757	-1.99562	-3.37795	-3.93403	-14.1125	0.868475	0.655229	1.04478	1.55477	1.12004	1.02998	1.84702	3.9486	-3.64634	-4.61221	-6.61123	-19.634	-1.7174	-2.27673	-3.25369	-9.15968	-1.40401	-2.1082	-2.32471	-10.0998	-3.22828	-3.9272	-5.80762	-18.8128	-0.680922	-0.654869	-0.447029	-2.31813
M_D07F	2.06682	3.16628	3.81777	6.19928	1.20618	2.15238	2.96426	13.1546	0.833304	0.209595	0.467021	6.66351	-2.61317	-3.85968	-5.21429	-17.8928	-3.74076	-6.27469	-7.82529	-23.4945	1.85582	2.60127	3.55384	9.80901	-2.34069	-3.45686	-3.87293	-14.7811	-1.12422	-0.891345	-2.19442	-8.81665	-4.26373	-5.4455	-6.9161	-20.811
M_D08F	0.908174	1.92661	2.98988	8.86522	0.167236	0.100916	0.303833	-3.94796	0.256241	0.768825	0.958655	0.274588	0.641246	0.847744	1.66424	7.35009	0.845979	1.47458	1.6188	4.12479	0.0891776	-0.136941	-0.73266	-2.81784	0.51748	1.04915	1.10702	5.75815	1.2031	2.25579	4.01249	11.7846	-0.803407	-1.02472	-0.515917	-0.464846
M_D101M	-1.41542	-3.06483	-3.76528	-9.28765	-0.211626	-0.793264	-0.964378	-5.02466	1.94635	3.44944	5.65204	8.73108	0.677002	0.888767	1.6296	5.72049	-0.357586	-0.24067	-1.10241	-6.3482	-1.02339	-1.53935	-1.92567	-4.05775	-1.46112	-2.0618	-3.06723	-9.77355	-1.41687	-1.88205	-2.7782	-9.54803	-0.418138	-0.201539	-0.115921	0.886835
M_D104M	0.405886	-0.365245	-0.397495	3.04101	-3.07587	-4.16078	-5.33568	-16.8516	3.64308	4.76847	5.3161	6.09298	0.417984	0.627113	0.80182	3.00658	-0.912426	-1.15722	-2.15163	-7.03567	-2.20739	-3.1494	-4.33391	-14.514	6.82343	8.42171	10.6879	14.9336	-1.49061	-2.07792	-3.09614	-7.98944	0.49166	0.981572	1.14699	2.33738
M_D107M	0.284242	0.0674373	0.690025	5.63484	-2.84272	-4.12173	-5.62059	-12.1291	1.31512	2.02823	2.58627	4.43039	1.73997	3.09922	3.53642	11.5188	-3.04179	-3.65985	-5.70369	-16.1289	-0.923863	-1.32832	-2.01541	-7.80455	-2.21122	-3.7712	-4.85232	-12.3818	0.62265	-0.0655504	-0.17159	0.789427	-0.0268221	0.0546901	0.450276	0.610244
M_D108M	-2.764	-4.53442	-5.2544	-12.44	-1.68815	-2.34556	-2.99074	-2.31419	2.05627	2.66953	3.54716	4.11387	1.4373	2.25942	2.7917	8.87541	2.21132	3.33186	4.86879	15.286	0.133761	0.0724343	-0.159582	-0.33899	-1.61704	-2.07446	-3.08837	-4.0056	-0.023	-0.394609	0.234293	0.764514	0.471468	1.18488	1.49637	7.3257
M_D10M	0.625013	0.234427	0.309793	0.0377427	1.56588	2.23108	2.28289	1.92023	-1.52432	-1.76339	-1.19628	-2.3783	0.790809	0.996966	1.88222	5.48496	-0.682057	-0.651467	-0.970663	-6.46587	1.28443	1.71269	2.55498	8.73252	-0.0846982	-0.562043	-1.01093	-3.41362	-1.38672	-2.40305	-3.42967	-11.9207	-1.41275	-2.11231	-3.05436	-8.20778
M_D111M	-1.10333	-1.60432	-1.31703	-3.56393	-0.316704	0.0438017	-0.384119	-3.42583	-0.182251	-0.541086	-1.05249	-2.36568	2.41894	3.37329	4.2703	11.1108	1.48384	2.547	3.40018	10.5182	-1.90914	-2.49203	-3.44774	-11.1111	-1.13141	-1.23358	-1.29132	-0.696357	-1.07131	-2.19845	-2.60623	-5.984	0.377271	0.914221	1.38793	5.2926
M_D114M	0.925035	0.522541	0.834236	2.93161	-4.41327	-5.95762	-8.05549	-19.7565	-1.62425	-1.58858	-1.99248	-6.22026	2.58551	3.70398	5.2706	19.1686	1.38135	2.56945	3.24678	9.48634	0.96326	1.17727	1.36958	3.1251	3.48143	4.69496	6.19014	16.8268	1.25685	1.66604	3.06588	8.51454	-0.532709	-0.262043	-0.00843662	2.72245
M_D120M	1.97711	1.40609	-0.172575	-1.65101	-2.18581	-2.47616	-2.60428	-7.62651	-2.58287	-4.11482	-4.41471	-11.4003	0.222393	0.886078	1.50724	3.97599	-0.576799	-0.808492	-1.57125	-4.70148	-1.30688	-1.83046	-3.01294	-9.74668	4.40474	5.53041	7.45882	20.0377	-4.26671	-6.01251	-7.92906	-22.4414	-0.733433	-0.626412	-0.52768	-2.66822
M_D125M	0.844375	0.489246	0.374399	0.87038	2.23187	3.15522	4.25679	4.08241	0.870478	1.41817	2.03569	3.89286	-0.354374	-0.552677	-0.206157	0.101088	-0.598339	-0.707899	-0.898355	-4.47267	1.94175	2.9866	3.99366	11.1022	-0.305181	-0.51634	-0.305861	0.414379	1.42427	1.88035	2.60322	8.25867	-2.35427	-3.19045	-5.11784	-12.8913
M_D128M	0.881455	0.989053	1.60668	4.75662	-1.683	-1.89633	-3.47333	-3.17558	1.74144	1.75719	1.2545	-0.342324	0.03308	-0.89877	-0.979008	-3.91103	0.851325	1.59081	2.08078	6.0026	-2.9782	-3.85415	-5.28502	-14.8812	0.626033	0.856971	1.05624	4.97795	-2.94535	-3.74261	-4.56608	-15.1967	-1.12135	-1.08514	-1.45092	-4.2023
M_D12F	1.27406	3.04366	3.96515	10.5519	3.30394	4.26512	5.71716	6.15704	2.93911	3.81464	4.70959	7.16595	-1.12963	-1.01538	-1.67263	-4.93228	-0.797487	-1.03843	-1.86277	-7.23487	-0.572469	-0.421161	-0.913009	-2.17752	-0.960909	-1.42861	-1.87637	-5.6344	1.16295	2.19461	2.60592	6.56027	-1.12616	-1.82456	-2.40195	-7.34385
M_D130M	0.702346	0.382009	0.687034	1.65616	-2.66485	-3.42498	-4.8345	-13.92	0.00580729	-0.0764193	-0.579133	-3.76862	0.336472	0.0780242	0.540937	5.7002	1.82869	3.14747	4.66021	14.4392	1.38407	1.82262	2.06513	6.05561	-1.02849	-1.79262	-1.98372	-2.63055	3.61472	4.87576	7.96479	20.6057	-3.1612	-4.51911	-7.09032	-17.9106
M_D131M	0.31946	0.0535591	0.831435	2.94043	-1.07264	-1.65345	-2.62622	-5.49337	0.257452	0.69865	1.44162	3.08552	1.82219	2.56388	4.04627	11.2032	0.494899	0.545862	0.934218	0.439468	-1.34919	-1.88761	-2.14475	-4.79768	-0.550591	-0.626948	-1.14338	-1.44959	-1.50995	-2.72206	-3.79566	-13.3002	0.44089	0.986196	1.51709	5.08357
M_D132M	2.15359	2.56247	3.60288	10.9886	-2.58151	-3.42205	-4.62373	-9.64566	-6.17367	-7.81774	-10.5062	-13.4991	0.521746	0.82989	1.20332	3.84158	-1.02556	-0.970728	-2.00715	-8.52842	-2.3566	-3.47874	-4.76829	-12.1887	-0.198705	-0.626986	-0.581691	-5.46021	0.000295048	-0.866251	-1.46235	-3.94391	-0.435414	-0.677953	-1.05705	-2.80673
M_D137M	2.99473	3.79715	3.48969	10.7878	4.41486	6.98422	8.86405	19.6915	3.19672	2.86295	4.10075	7.97643	-0.0544658	0.346867	0.434964	2.99121	-4.17028	-6.26056	-8.19708	-23.3839	3.3096	5.16457	6.53335	19.6047	-2.62658	-4.57615	-5.14889	-13.5052	3.28485	4.20231	5.89563	16.7117	-5.46017	-7.63648	-10.883	-29.418
M_D13F	-0.636356	-0.82483	-0.197474	2.49933	-2.19912	-3.5245	-4.86128	-11.0946	1.63938	2.79628	4.27259	8.91928	1.66004	1.44485	2.42785	8.59879	0.293548	1.03	1.31789	3.83989	0.70749	1.1765	1.48493	4.87899	1.71533	2.19177	2.71182	3.51766	-0.874142	-1.1832	-1.72512	-6.22231	-0.611741	-1.13371	-2.05685	-4.29701
M_D141M	0.134569	-0.397358	-0.385623	0.0577939	1.03543	1.2243	1.13814	-1.62637	1.97658	2.2171	2.87876	2.73387	0.0939739	0.119734	0.23621	1.38712	-1.03093	-1.58597	-2.7738	-9.07856	-0.395286	-0.443482	-0.838381	-2.21811	-0.476116	-0.99478	-1.24799	-6.82222	-1.89364	-1.97127	-2.31488	-4.7486	-3.11977	-4.24988	-5.91117	-15.2305
M_D143M	1.31658	1.02591	0.291313	-0.451335	-2.74986	-3.44628	-5.10456	-7.41888	2.06568	2.12076	1.2945	-2.67904	-2.26852	-3.15098	-3.77323	-6.86361	4.53814	5.77978	8.56335	26.9687	2.20947	2.67269	3.47132	9.49841	3.04861	4.90031	7.92223	31.9681	4.42397	5.09319	7.31132	19.1592	-3.34614	-4.82154	-8.36109	-21.8809
M_D14F	0.188681	1.0135	1.54095	4.20272	1.49015	2.22453	3.46337	8.28689	-2.40001	-3.01742	-3.82093	-3.74845	-0.46558	-0.63105	-0.940652	-3.99184	-1.81458	-2.18193	-3.70417	-11.3679	-1.65824	-2.18433	-3.27737	-8.38144	-0.553462	-1.06743	-1.44745	-5.51846	0.697216	1.38805	1.73676	4.29539	-0.693217	-0.742965	-0.527345	-2.44045
M_D151F	-0.920787	-0.414693	0.506976	3.97793	-1.66332	-2.1092	-2.76512	-4.69797	0.17066	-0.0630358	-0.0865578	-1.57806	1.08921	1.3142	1.52698	4.69576	-0.372111	-0.412215	-0.776576	-0.38951	-1.88813	-2.56455	-3.55509	-12.7748	-0.664276	-0.961835	-1.52048	-3.07795	-1.39118	-0.834275	-1.7364	-2.13622	0.0147194	0.765151	1.91024	5.04836
M_D152M	1.52461	1.9377	2.85448	10.0947	-3.69582	-5.02782	-6.52404	-16.2765	2.12144	3.05695	4.07396	5.7795	1.69898	2.06171	3.54817	10.7908	-2.07905	-2.21739	-3.4839	-11.5216	-2.07657	-2.8369	-3.92416	-12.7594	-0.603752	-1.09949	-1.10758	-5.07562	-1.14512	-2.02332	-2.88606	-7.42258	-1.36406	-1.24383	-0.765217	-2.1917
M_D153M	-2.02361	-3.06462	-3.30224	-7.26921	-0.99595	-1.45218	-2.63379	-5.87541	-1.21997	-1.82771	-2.85919	-6.9812	3.10095	4.27328	5.98497	17.4993	3.08411	4.42128	5.94158	20.0264	-0.784546	-1.15447	-1.377	-5.35794	-1.045	-1.56162	-1.85066	1.90051	-2.47989	-4.19556	-4.53215	-11.2345	0.432705	1.45074	2.58325	7.59943
M_D156M	-3.15601	-3.42213	-4.26422	-11.9268	-0.634871	-0.31488	-0.0778341	-1.55892	-2.50791	-3.50865	-4.81219	-6.92391	2.69538	3.18113	4.03623	13.2833	2.0301	3.00005	4.59638	17.8433	1.96712	2.86662	3.88495	9.80743	-1.2084	-1.34753	-1.63485	-0.275509	3.54209	4.30858	6.41392	18.3705	-1.50939	-1.27888	-1.22742	0.415233
M_D157F	1.20773	0.670701	0.395789	2.26016	-3.13819	-3.95483	-4.82564	-11.6747	0.508161	0.406829	0.0410159	-1.93081	2.59884	3.72543	4.70487	15.6372	0.473103	0.969052	0.982745	5.65806	0.480677	0.600758	0.857639	0.845907	0.378525	0.56829	0.556797	2.69871	4.87529	6.39094	9.25366	25.661	-0.628297	-0.462565	-0.220755	1.24862
M_D15F	1.61163	3.12117	4.27543	10.0189	0.966095	1.7068	2.07787	7.55434	1.23738	1.2525	-0.250844	-1.33046	-4.77237	-6.27776	-8.71829	-24.6761	2.67795	3.3729	4.92846	14.8391	0.759839	1.13137	1.6947	5.29014	0.219851	1.32996	2.28214	6.48335	-0.618643	0.0503835	0.3661	1.25356	-1.73359	-3.19124	-5.41082	-15.1391
M_D17F	-0.315388	0.371998	0.961871	-3.04341	1.40108	0.983071	1.26784	-1.94311	2.45328	3.75135	6.44627	11.7747	1.8795	2.42176	2.79587	7.13239	-1.71162	-2.48438	-3.9664	-14.033	-6.08195	-8.46235	-11.7887	-31.8572	-1.92666	-2.81369	-3.85733	-9.47382	-2.62331	-2.88783	-4.70355	-13.8617	0.912523	1.46989	2.79349	7.04954
M_D19F	-1.2255	-2.00524	-3.66272	-13.6662	-1.7444	-1.93352	-1.84727	-0.576122	-2.77696	-3.87497	-4.94959	-8.02278	0.117836	0.146287	1.09325	5.64861	5.27664	6.53432	9.42904	29.8556	4.51909	6.05121	8.64731	22.8055	3.78791	5.40002	8.77949	34.6872	0.297579	0.824897	1.51499	5.60208	-2.67974	-2.93239	-4.38815	-8.66259
M_D21F	0.766339	2.12468	3.67658	7.61132	2.53273	4.07406	5.35093	14.0252	2.78876	3.19243	2.98844	6.0554	-5.24644	-7.12258	-9.64809	-29.3151	3.2907	3.8762	6.15942	17.892	0.0683796	0.53743	1.13294	3.0893	-0.708887	-0.0291723	0.507806	7.92592	-0.300256	-0.234131	-0.831888	-1.98367	-2.75024	-3.65282	-5.24475	-13.3846
M_D24F	2.61339	3.65991	5.69219	13.1717	-2.45489	-3.64136	-4.59647	-8.8209	-1.31021	-1.1804	-1.36977	2.19513	1.05826	1.49979	1.54894	5.65389	-2.60151	-3.62671	-5.01564	-16.149	-2.44248	-3.73077	-5.15447	-16.0028	-0.83692	-1.30845	-1.83164	-8.25628	0.775395	1.33043	0.582821	2.34588	0.250068	0.550196	2.13193	3.60679
M_D37M	1.15332	0.552552	0.649224	3.47261	-1.86683	-2.62443	-3.36463	-15.7717	-3.68365	-4.81053	-6.37172	-13.8602	1.04335	1.6926	2.82318	9.98502	0.873656	1.36608	1.42328	4.29124	-0.36873	-0.842547	-1.6704	-6.43073	-0.301202	-0.713885	-0.862633	0.285829	0.0133198	0.100961	0.653859	1.49082	-1.33458	-1.08702	-1.41461	-5.28532
M_D42M	1.40388	1.46081	1.80543	5.81039	-1.85532	-3.13888	-4.41636	-10.6634	-0.478549	-0.356937	-0.199317	-1.29546	2.05848	2.39726	3.3627	11.1179	0.0613538	0.206384	-0.240908	-0.0116479	-0.330524	-0.437107	-0.853879	-4.57169	0.700029	0.685182	0.968748	1.07999	0.98168	0.775987	1.51886	6.26636	1.24146	1.58949	1.70074	4.07838
M_D43M	1.35588	0.876204	0.107532	-0.874633	-2.63379	-3.44863	-5.13601	-9.78908	-1.99329	-2.58029	-3.96716	-7.96658	1.41348	1.58237	2.46151	9.97692	2.26971	3.2736	4.86693	14.8671	-0.799481	-1.27448	-1.68912	-6.38387	-1.34697	-1.97907	-2.30398	-0.649292	0.0468488	-0.16197	0.65717	-1.59362	-0.491766	-0.939014	-2.08008	-4.54952
M_D44F	1.27309	2.39415	3.01334	7.70161	1.11359	1.54246	1.74177	2.60268	-1.28382	-2.10158	-2.62355	-4.12014	-0.245397	-0.497612	-0.485158	-1.89763	-0.270016	-0.116162	-0.118963	-2.28184	2.1772	3.0151	4.15157	8.89088	-0.214701	-0.81794	-1.20958	-4.43874	-1.43511	-1.27398	-1.24283	-2.53084	-3.5572	-4.23907	-5.67048	-14.6423
M_D61F	2.46737	3.38928	5.83169	18.3507	-1.06796	-1.41203	-1.86595	-2.26984	3.74735	5.15273	6.49453	11.081	-0.640271	-0.347349	-0.744338	-1.62996	-1.02808	-1.33428	-2.22791	-7.60719	-3.55959	-4.81252	-6.63967	-20.5032	2.42615	3.54238	4.10602	3.26803	-1.36696	-0.980016	-1.93021	-3.14399	0.00318985	0.576191	2.06699	3.56397
M_D66F	2.31874	3.79577	4.80136	12.1173	-0.762485	-1.57787	-2.20196	-7.27352	2.28618	3.24123	4.48661	6.54486	-0.661036	-0.760971	-1.58624	-1.91591	-0.882285	-1.16567	-2.28116	-7.26658	-1.60524	-2.41857	-3.35073	-9.98172	-1.13513	-1.8111	-2.49925	-7.89297	-0.397852	1.28685	1.10879	3.88137	-2.24193	-2.80034	-2.57199	-5.76329
M_D68F	2.0571	3.1215	3.46605	7.4817	-1.69636	-2.47759	-3.45891	-8.49862	1.4145	1.77749	1.59322	-0.553749	-2.68465	-3.44502	-4.44707	-9.74607	1.13299	1.6612	2.57509	6.72589	0.07952	-0.0440022	0.0802945	-0.327048	0.60693	1.24861	1.87105	1.43447	-1.88332	-2.46092	-2.82528	-6.77855	-3.22809	-3.98177	-4.7431	-12.1726
M_D69F	1.47442	2.369	2.92961	6.87313	0.812881	1.49446	1.77799	8.69412	1.85604	1.81239	2.05186	4.90414	-2.02393	-2.64315	-3.07733	-11.781	-0.487823	-1.30899	-1.38757	-3.95953	-4.51919	-6.2925	-7.95131	-21.6452	-1.18023	-1.2752	-1.77448	-3.7848	-3.69471	-4.79866	-7.49402	-21.305	1.18777	0.963721	1.77287	2.20558
M_D70F	-1.04234	-0.671	-0.428838	-3.58607	0.407394	0.757141	1.03285	9.21652	1.55782	2.1122	1.53647	4.57268	-2.54661	-3.89823	-4.87401	-16.1389	1.27484	0.820935	1.57701	4.50989	-2.58932	-3.37828	-4.18557	-11.6164	-0.702389	-0.457326	-0.411955	0.402484	0.753802	1.51482	0.867861	0.868975	-0.802361	-1.0223	-1.26977	-3.70758
M_D72F	-0.948187	0.425484	0.241809	-3.30708	2.5627	4.16812	6.03371	22.3336	3.73973	4.81444	6.05151	13.8748	-4.87724	-7.06663	-9.45569	-30.1271	-3.59945	-5.9966	-6.70671	-21.8196	3.74572	5.32536	7.54528	22.1699	-2.91777	-4.02804	-5.22965	-12.9044	1.38557	2.8919	2.08742	3.07166	-3.89867	-5.76791	-7.45726	-22.1437
M_D81F	-0.0846376	0.586236	1.13441	6.17734	-1.20456	-1.47211	-1.98471	0.0438426	2.34897	2.28383	3.41745	8.36501	-0.39477	-0.12166	-0.365796	-1.93434	-1.80668	-2.73466	-3.97496	-11.0077	-3.02974	-4.04957	-5.55898	-16.8315	-2.2767	-3.30161	-4.62353	-9.91605	-0.424925	0.108454	-0.722944	0.56072	0.00714068	0.0776088	-0.0167472	1.20901
M_D84F	-0.396017	-0.383165	-1.60628	-3.78471	3.99154	5.83751	7.86323	18.1057	1.78472	1.85528	2.11122	3.47925	-3.23447	-4.76047	-6.58541	-22.9689	-1.31937	-2.30235	-2.19624	-8.09834	3.69698	5.25189	7.19898	18.0629	-2.53035	-2.92951	-3.92413	-10.3998	1.33907	1.96025	2.23413	7.19426	-3.95895	-5.24448	-7.51974	-20.5931
M_D85F	2.60091	3.82588	4.70715	10.6805	0.6597	1.99357	2.82445	8.32559	1.50997	1.17157	0.985212	2.61172	-2.7608	-4.11792	-4.89421	-13.4753	0.0955358	-1.27741	-0.282264	-3.46062	4.2824	6.28405	8.65564	25.0139	0.628012	0.756879	2.02305	0.0561805	-2.79916	-2.18946	-2.55333	-9.11439	-4.18709	-6.42302	-10.1325	-28.7012
M_D86F	-0.801902	-0.919676	-1.81983	-8.27561	-0.22049	-0.418177	-0.632747	0.581097	1.07353	1.43625	2.6998	5.42202	0.753911	0.465358	0.456577	0.999481	1.66331	2.31305	3.20949	8.79431	0.971603	1.51533	2.0513	5.51514	0.429769	0.755222	1.03821	1.59945	-0.0853566	-0.467682	-0.459493	-1.92639	-1.58672	-1.85256	-2.78552	-5.64157
M_D88M	0.987001	0.102476	0.252967	1.78144	-0.120353	0.437331	0.70367	-2.16689	-0.0388356	0.240096	0.95653	1.47976	2.20178	2.99625	4.29405	14.0134	-1.63398	-1.76061	-2.79006	-9.39474	-1.6465	-2.51459	-3.30996	-10.1465	-0.922569	-1.72003	-2.03893	-5.77718	-1.06775	-1.35548	-1.7756	-6.44781	-0.402008	-0.0247944	-0.0429035	-0.252885
M_D92M	2.43298	2.95066	3.86484	9.45413	-0.309126	0.370151	-0.220502	-4.56674	2.95806	3.2937	4.8532	7.38097	-1.16457	-2.06945	-2.41308	-3.83366	-0.730218	-1.07681	-0.930988	-5.19427	3.3552	4.8817	6.47118	20.7238	0.709269	0.43095	0.865543	-6.36282	-0.746735	-0.738832	0.111383	-0.39397	-3.21029	-5.21567	-8.98705	-26.3076
M_D94F	2.84049	3.78369	3.7975	11.5994	1.17677	2.10962	2.84439	-2.34464	5.47277	6.28256	8.19936	15.6513	-0.191705	-0.253841	-0.568193	2.55632	-2.8016	-4.58984	-5.56682	-17.7371	2.68133	3.72032	4.78125	12.0751	-0.511753	-0.936564	-0.395502	-4.94756	-0.515145	0.131456	0.194354	2.12662	-3.27853	-4.68889	-7.13071	-21.1181
M_D95F	-0.195842	-0.020165	0.0179458	-0.889603	0.206849	0.494805	0.158252	4.03328	-2.04367	-2.64539	-2.62964	-2.67067	1.16202	1.10319	1.8916	4.55023	-0.360893	-0.217679	-0.749626	-2.68215	-1.43328	-1.6674	-2.21528	-7.03788	4.45822	5.74207	7.14552	12.9592	0.303186	0.190711	-0.553965	-2.16973	-0.921052	-0.345211	0.29082	1.31345
M_D98F	0.0948386	0.647244	0.754473	3.81379	0.728066	0.634169	0.479904	3.7964	-3.78557	-4.37733	-5.65555	-7.00599	-0.664328	-0.581035	-0.964814	-2.5642	-0.86113	-0.734327	-0.996318	-3.62917	1.20477	1.66499	2.1348	5.2037	-0.190734	-0.350451	-0.892396	-4.77724	1.36017	2.14933	2.91121	9.57506	-1.10031	-1.49319	-1.68168	-4.57299
M_D99F	2.13835	2.71548	3.21626	7.93249	-1.67079	-1.29735	-0.613716	-3.8255	-1.05627	-1.71141	-1.93512	-2.35957	-0.660447	-1.23493	-1.19091	-0.5254	-1.34911	-1.97238	-2.07366	-6.49875	4.30263	6.5079	8.74642	24.5551	4.62402	5.6889	6.92238	7.21848	1.36937	2.33545	3.34732	12.2179	-3.00861	-4.41806	-5.85716	-15.7314
M_I01M	0.112563	0.156474	0.914577	3.93338	-1.9316	-1.90267	-2.46559	-4.85661	1.80989	2.63364	3.03738	3.00963	-0.168583	-0.398832	0.458629	2.1375	1.68456	2.24851	2.33765	7.95261	-2.17981	-3.24094	-4.77088	-13.4468	8.73602	11.7784	16.0343	39.7872	-0.933019	-1.27798	-1.61244	-5.66837	0.507616	1.21941	1.28061	4.67694
M_I02M	-1.53086	-1.22762	-0.872087	1.12675	-0.249337	-0.180902	-1.07123	-2.07354	-2.0389	-2.54458	-3.81406	-7.32952	0.229176	0.799935	1.24995	4.73911	0.273567	0.457114	0.63845	2.92374	-0.187533	-0.358544	-0.740697	-1.97325	-2.45783	-3.59404	-4.57198	-6.58584	-1.37091	-2.26443	-2.15885	-6.74185	-0.607956	-0.144564	-0.0347391	1.58543
M_I03M	0.792118	1.07343	2.40663	10.1844	-1.4795	-2.13348	-3.28183	0.155974	0.642122	1.09587	0.896847	2.1137	0.379147	0.500144	1.04712	3.08229	0.25267	0.337897	0.292481	0.223434	-1.03638	-1.39697	-1.71991	-5.30979	-0.740716	-1.15629	-0.889428	2.15136	0.215143	0.0270529	0.412238	1.86308	-0.915647	-1.00607	-0.927898	-1.53082
M_I04M	0.034637	0.331974	1.37465	4.65987	4.29022	5.74673	6.71755	9.59988	0.296165	0.656163	0.612515	-2.53421	0.311689	0.0937871	0.54916	1.57816	1.34319	2.25565	2.99821	7.53402	-2.10775	-2.69363	-3.91977	-11.8708	-1.45204	-1.64454	-2.49354	-1.19167	-3.87123	-4.32375	-6.04932	-18.7764	-0.789736	-0.726577	-0.493616	-0.671848
M_I05M	0.82813	0.858833	0.985273	4.07015	-0.0451288	0.0661533	0.115973	2.30852	-0.672649	-1.01229	-2.31664	-7.04167	-0.88737	-0.6427	-0.771145	-3.69682	0.603714	0.795998	0.836094	2.49769	-1.41761	-1.89074	-2.73569	-9.41443	3.27798	4.86935	6.02353	15.4989	-2.3647	-3.03549	-4.21018	-11.3494	0.330145	0.767067	1.33402	2.96388
M_I06F	-1.74705	-2.66469	-3.12413	-7.51189	0.87531	1.15206	1.65031	-0.779362	-0.844345	-0.628931	-1.00979	-2.7338	1.45778	2.38087	2.85669	8.50439	1.58495	2.29506	2.76837	8.57566	-3.38268	-4.47887	-6.52646	-18.3963	-1.65442	-1.98309	-2.44623	-1.244	-0.985254	-1.39664	-1.4174	-4.14627	2.62745	3.82053	5.22577	13.1439
M_I07F	0.404285	0.222992	0.278072	2.14796	1.05393	1.10375	1.69531	-5.26016	0.0231778	-0.137484	0.156961	0.181775	2.11754	2.97112	4.21648	12.6828	-1.95223	-2.25549	-3.31063	-9.62499	0.557472	0.822787	0.9559	2.98773	-1.12056	-1.89102	-2.51322	-7.66765	1.64174	2.24928	4.03563	12.8467	2.67716	2.94907	3.94525	9.46726
M_I08F	-0.036617	-0.104987	-0.0813936	1.84165	1.39146	1.45876	2.10404	-3.3896	0.0851084	-0.0398281	0.190874	0.0846626	1.66198	2.36005	3.14138	10.1512	-1.3102	-1.67939	-2.5832	-8.04976	-0.121084	-0.172546	-0.434317	-0.195459	-1.21627	-1.91581	-2.48437	-7.11064	0.887525	0.761981	1.60665	4.39002	2.79483	3.11129	4.04538	9.37778
M_I09F	-1.00961	-1.09603	-1.57325	-2.77612	-4.26407	-5.34509	-6.9284	-19.1621	-1.23795	-2.07507	-1.51932	-3.98174	2.71684	3.81693	4.96689	16.3914	-1.80073	-2.33796	-3.25774	-8.10598	1.99096	2.47062	3.25764	7.41056	-0.297545	-1.40578	-1.70742	-6.55562	1.25337	1.11947	2.47382	9.16078	3.21268	3.7272	4.93932	11.5502
M_I11M	3.18496	5.20168	7.10742	18.5187	0.727354	2.23944	2.50452	5.88377	1.66314	1.04853	-0.180755	-0.926638	-5.59946	-7.48299	-10.1217	-26.3622	2.04735	3.06747	4.77655	13.3877	3.0762	4.17983	5.78788	17.9631	1.63407	2.67426	3.30072	5.38345	2.81004	3.47667	5.28596	15.213	-3.66437	-5.54402	-8.08061	-21.0785
M_I12M	0.151814	0.873291	1.36169	5.16677	-0.424551	-0.719256	-0.941654	-0.994778	-1.13973	-1.05412	-2.16244	-5.29452	-0.556429	-0.261022	-0.369199	1.21973	-0.433455	-0.774503	-1.06214	-1.80244	-1.12351	-1.86754	-2.34344	-5.95056	-1.81906	-2.43546	-3.35049	-5.70229	-2.23564	-1.89395	-2.32825	-5.07073	-0.522262	-0.511436	0.453004	0.198454
M_I14F	1.97252	2.09496	3.05822	10.4197	-1.86275	-2.1428	-3.4375	-9.2043	0.64069	0.761991	0.405855	-2.12349	0.447742	1.53142	2.29128	8.48266	-0.245757	-0.475742	-1.51952	-2.24657	0.502844	0.746807	0.417224	-2.72896	0.825272	0.979174	1.451	6.7943	1.59804	1.83519	2.47934	10.1558	0.650816	0.41308	0.310247	2.08143
M_I15F	-1.73472	-2.46418	-3.16315	-9.76787	0.645425	1.00018	1.60735	5.82615	-1.30579	-1.43023	-0.866824	-0.57428	1.2248	1.38966	2.0323	5.26223	-0.0435217	-0.407706	-0.544553	-0.982064	-1.01019	-1.08845	-1.23943	-1.90519	-0.372729	-0.550575	-0.855486	-1.81994	-0.616569	-1.4814	-2.21541	-7.54859	1.9739	2.35746	3.24337	8.11368
M_I19M	0.223284	0.695661	1.49581	5.33483	-1.73041	-2.22703	-3.13558	-4.75476	-0.749443	-0.899465	-1.13896	-2.6389	-0.341123	0.206292	-0.0050627	0.0796079	-1.44424	-1.80468	-2.55402	-7.59879	-1.32167	-2.24489	-2.8024	-8.88086	-1.80969	-2.22564	-2.79999	-4.56876	-1.68275	-1.33786	-1.69926	-2.90764	-1.5694	-1.68916	-1.04372	-2.4457
M_I21F	0.806958	1.9446	3.6674	14.0962	6.39495	8.56453	12.6953	19.8542	2.58344	4.10335	5.29548	5.75378	0.405392	1.55983	1.59517	6.82971	-2.48939	-2.77146	-4.4587	-12.7121	0.228612	0.369257	0.0188979	-2.36561	0.961521	0.738826	0.103511	-6.70169	1.941	2.36203	3.87321	15.2149	0.576917	0.57992	1.27683	2.76118
M_I22F	-1.4378	-2.39144	-2.40374	-5.51	4.1653	5.59669	7.42993	11.8384	2.06705	2.65102	4.48325	6.15046	1.87086	2.5953	3.58338	12.7653	2.13122	3.80878	5.28102	16.2948	-0.383683	-0.420808	-1.07041	-4.44288	0.468674	0.750196	0.976322	6.68422	0.755473	1.35279	2.92966	8.36892	-0.929073	-0.747347	-0.864304	1.29476
M_I25M	-1.16165	-2.15627	-2.80777	-7.1623	-0.51255	-0.914886	-0.718784	-0.575957	0.221547	0.501741	0.70763	-1.6695	1.31145	2.11474	2.36504	7.68321	1.38926	2.33176	2.43584	10.1287	-0.519817	-1.09014	-1.71616	-4.94392	0.12359	0.370239	0.128267	-1.02075	1.41941	2.14874	3.81273	10.9313	-0.298549	0.371126	1.55204	5.95023
M_I27F	-2.9491	-4.58115	-6.16343	-12.6429	0.290347	-0.0476997	-0.184355	0.578564	-1.85066	-2.65064	-3.31191	-4.79518	1.61412	3.06983	3.77305	13.8447	-1.33142	-1.66765	-2.73125	-4.49419	5.1718	7.13609	9.61478	29.6059	-0.107051	-0.668401	-1.30774	-2.05679	7.20582	9.26308	13.3596	40.8715	0.881334	0.979554	1.23251	5.96358
M_I28F	-2.95645	-3.6904	-5.162	-18.903	2.01454	2.7196	3.11688	16.1428	-3.86285	-4.84149	-6.5221	-5.73398	-2.21582	-3.53942	-4.4714	-13.2239	5.21327	5.8181	8.11836	24.7375	-0.32185	0.0198901	0.630021	4.86327	6.83608	9.77978	13.6878	36.61	-0.227436	-0.50621	-1.88406	-7.39562	2.96486	2.81764	2.3611	5.66946
M_I29F	0.138602	-0.0408314	0.27407	4.53701	2.77901	3.23266	4.12774	4.61532	-0.956481	-1.69738	-1.90043	-4.04097	2.29825	3.47821	5.24191	16.7968	0.127628	0.14025	-0.467993	-2.34383	-0.54544	-1.29054	-1.24373	-4.64853	0.773535	0.91002	1.22402	2.35505	-1.952	-3.12577	-4.3372	-11.5683	2.87607	3.66087	5.39092	15.8678
M_I30F	3.46115	3.90806	3.6783	7.73435	2.48134	3.84097	5.31558	12.4816	1.8597	2.0199	2.10188	6.23024	-2.04702	-2.77682	-3.95128	-13.3306	-4.44637	-6.88783	-8.57267	-25.8131	4.85693	7.17707	9.80936	30.9065	-1.82529	-2.92383	-2.70597	-9.8226	1.47196	2.31657	2.14331	3.88465	-3.04061	-4.67633	-6.89582	-19.3142
M_I31F	1.7274	2.13551	2.73068	10.1379	-1.59301	-2.70525	-3.22741	-6.3162	0.58876	0.364137	-0.660188	-1.26329	-0.93475	-0.504279	-1.03478	-0.816725	-1.85631	-2.50052	-3.03807	-9.98198	2.16521	2.78288	3.52953	9.72922	1.36764	1.62114	1.8548	-0.23778	4.04136	5.25309	7.31481	21.0507	-0.134186	-0.957756	-1.42207	-2.91615
M_I33F	-0.596315	-0.876432	-1.55122	-1.39433	-2.63417	-3.92917	-5.11214	-14.3585	1.46919	2.44816	3.86695	7.41052	2.75419	4.02176	5.24615	17.9498	-1.76728	-2.11871	-3.63573	-9.4892	1.23085	1.38506	1.50224	5.3964	1.15853	1.33195	1.57205	1.02235	4.24326	5.08951	7.74165	22.1855	1.93915	2.47221	3.72435	11.0176
M_I34F	1.71174	2.29926	2.70018	6.21139	0.115927	-0.16288	-0.464308	4.58457	-2.10177	-3.46597	-4.40055	-5.6748	0.832018	2.01356	3.58968	8.7021	-0.612413	-1.39366	-2.77647	-6.56224	-0.506993	-2.07031	-2.16851	-5.56163	-0.211949	-0.918592	-1.10906	-0.869221	-0.435769	-0.781176	-0.888117	-2.52288	2.72437	3.46558	4.84001	10.7615
M_I35F	0.122231	0.869798	2.00814	10.0335	0.0844042	0.286166	1.21164	-3.08232	3.57455	5.08768	7.12329	12.2324	-0.321448	-0.0821731	0.0821311	1.7205	-0.70479	-1.11114	-1.85209	-5.16676	1.49674	1.97477	2.52778	5.54287	0.375556	0.380121	0.499973	0.367264	1.59646	2.43592	3.89335	12.9598	2.42323	2.66947	3.39674	8.57167
M_I37F	-0.133935	-0.0080927	-0.316975	1.16773	-0.805742	-0.7526	-0.938752	-2.90892	-1.18048	-1.79074	-3.02623	-7.15636	1.25202	2.36872	2.99422	9.25103	-3.01114	-4.07738	-5.69206	-15.8888	0.127018	0.0904019	0.299161	0.640439	-0.950849	-1.44818	-2.10228	-5.54846	-0.20207	-0.592579	-1.03039	-1.76265	3.12629	3.55161	4.98281	12.1924
M_I38F	-0.74619	-1.78723	-2.49772	-4.57573	-1.56133	-2.29642	-3.01811	-11.1025	0.208744	0.167719	0.573089	1.67918	2.02327	3.0058	4.40084	14.0211	-2.17838	-2.76738	-4.50057	-12.5692	0.197999	0.165955	0.101136	0.704898	4.52673	5.8001	7.08091	7.52795	0.293314	0.00512714	0.199631	1.63504	2.86219	3.16072	4.502	11.1056
M_I39F	-4.26188	-4.96062	-5.97332	-17.557	1.03563	1.23518	0.734271	5.74402	-3.3388	-4.41835	-6.93957	-13.8233	-1.61822	-2.98	-4.59502	-16.8925	4.866	6.86898	9.19656	31.4236	0.261382	0.200794	-0.00514472	1.99174	0.0279198	1.09613	0.947922	8.3288	-1.52333	-2.91211	-4.36966	-13.0954	1.23426	2.40365	1.57897	6.96494
M_I44M	-0.730905	-2.1015	-2.68381	-8.16603	-1.05648	-0.986253	-1.52986	-1.11147	0.0836941	0.0947159	0.652228	-0.903163	1.63484	1.77581	2.48894	6.13672	2.47729	3.20965	4.67876	15.9386	-2.61894	-3.73323	-4.88361	-13.6819	-0.442562	0.0393052	0.174864	5.05191	-4.18382	-5.90738	-8.21162	-24.0486	0.356107	1.41951	3.04835	9.84706
M_I45F	0.608923	1.38909	1.59282	1.8853	5.4701	8.37619	11.622	28.6957	-1.70865	-2.41166	-3.29524	-1.52062	-1.70982	-2.20572	-3.38093	-9.84682	-3.69882	-5.40963	-6.60776	-21.8844	4.15652	5.83212	8.12677	26.5425	0.887418	1.00825	1.7859	-2.82976	1.68342	2.3159	2.9824	10.6548	-0.211672	-1.50827	-2.955	-9.66681
M_I46M	1.35193	1.42909	2.156	8.63033	-0.372608	-1.18572	-1.10279	-10.8964	1.76815	2.09854	3.58579	4.13184	2.36779	3.4349	4.36544	14.2771	0.122947	0.306517	0.136539	1.35256	-1.67062	-2.36174	-3.00303	-11.1708	0.120704	0.379906	0.577141	4.24978	0.48522	-0.139188	0.495963	1.67374	-1.44406	-1.14316	0.266846	3.16627
M_I47F	1.47487	1.94679	1.6759	2.60776	0.984189	1.24633	1.73329	1.7449	1.36097	1.00972	1.33347	3.45594	-3.7742	-4.49907	-5.77304	-16.7365	-1.7855	-3.23584	-4.20724	-13.7087	0.626549	1.18925	2.36391	8.70141	0.750218	0.948026	1.33389	1.44745	-0.210336	-0.127575	-0.218896	-0.705648	2.78346	1.65257	1.79065	0.120661
M_I48F	3.22081	3.91462	5.27587	13.0778	-3.17747	-4.15674	-6.29081	-10.9479	-0.689798	-0.805603	-1.62751	-5.25792	-2.28993	-2.2946	-3.41618	-7.46425	0.385021	0.511101	0.931153	0.120993	1.67991	1.89713	2.44171	9.07802	1.04029	1.48638	1.92712	2.7641	2.13047	2.69994	4.14573	12.1514	-1.71388	-2.94333	-4.52579	-13.0317
M_I49F	-0.754887	-0.573945	-0.634698	0.566105	-3.74745	-4.81341	-6.1012	-9.34556	1.02413	0.96757	1.29496	5.59494	1.98384	3.18114	3.91794	13.1187	-1.33496	-2.15671	-3.07444	-6.09232	1.67137	2.01214	2.93808	8.59448	-1.00014	-1.64868	-1.89039	-5.40789	2.66403	3.7189	5.49767	17.5546	1.91459	1.76651	2.6123	8.05911
M_I50F	1.03621	2.32758	1.94654	6.17605	1.97628	3.47922	4.93238	19.1208	-0.441539	-1.00156	-1.21838	2.89244	-2.97886	-2.95583	-4.70618	-13.1175	-4.469	-7.18769	-8.9604	-25.933	7.5761	10.6318	15.0952	48.2924	-1.96595	-3.16934	-4.05037	-11.2288	3.16285	5.1679	6.51916	20.9822	-1.07587	-2.89711	-4.65525	-14.5087
M_I51F	3.77879	4.47825	4.92499	14.5905	-3.27922	-3.82179	-5.31503	-11.1923	-4.79318	-6.07029	-8.49263	-14.9542	-5.13317	-7.047	-9.05596	-22.0391	-1.31092	-2.05241	-2.72459	-11.1566	4.06673	5.4186	7.19052	23.8199	2.93908	3.6891	5.25505	14.3081	-0.476775	-0.25552	-0.129932	-1.63711	-3.1417	-5.41932	-8.07556	-26.3434
M_I52F	3.69877	5.29014	7.02321	20.3015	0.730422	1.07701	1.28423	4.72436	2.2952	2.69919	3.17551	5.96582	-2.56978	-2.63277	-3.69459	-8.09629	-1.2564	-1.81005	-2.4258	-9.69883	1.85656	2.58363	3.95766	11.6094	2.24292	2.83593	3.75371	3.75256	0.626904	1.90349	2.41809	6.33703	-1.18782	-2.92215	-3.93353	-12.4647
M_I53F	-0.634055	-0.392994	-0.569939	-3.41881	0.712844	1.16692	1.63142	7.17741	0.773597	0.139816	0.0846367	1.26999	-3.02394	-3.56676	-5.06505	-15.3104	2.62048	2.76897	4.78651	14.2787	3.0986	4.5115	6.43002	23.1735	0.244914	1.45207	2.29744	7.55855	1.35326	1.69098	2.30102	4.60841	2.38576	1.62709	1.28172	3.00163
M_I54F	1.87975	2.14145	2.4712	7.13567	-2.27687	-2.93143	-3.99297	-4.23446	0.207386	0.0969616	0.00805499	-0.550938	-1.05776	-0.866726	-1.53924	-4.19721	-7.66082	-11.0295	-15.1404	-39.8496	0.806647	0.871758	0.909685	4.36889	-1.31358	-2.79728	-3.72066	-12.3031	-0.964974	-0.655647	-1.4418	-4.05128	-1.43988	-2.63646	-2.55131	-10.5156
M_I55M	-1.22667	-1.51358	-1.50004	-1.09842	-0.763213	-0.880262	-1.50538	4.09617	0.372476	0.106996	-0.396251	-3.35181	-3.07553	-4.00405	-4.99494	-14.5363	1.00358	1.19802	1.74413	6.67074	1.26093	1.82515	2.62863	7.61584	-2.00424	-2.52375	-2.83256	-2.39985	-4.30242	-4.67055	-5.88013	-15.0586	-1.5335	-2.24326	-3.64544	-10.6183
M_I56M	0.816667	1.21301	2.2033	9.31984	-2.53041	-3.00289	-4.43348	-6.4939	0.446857	1.17011	0.505295	-0.508369	0.121841	0.317646	0.581318	2.34504	-0.449229	0.07079	-0.00715451	0.351627	0.706282	0.991619	1.43045	3.71306	-1.25308	-1.6909	-1.79293	-0.231827	1.29996	2.40237	3.11659	8.26379	-0.569098	-0.728236	-1.00808	-1.75278
M_I57M	-0.470887	-1.2294	-2.0064	-4.9083	-1.75234	-1.73241	-2.7527	-5.2114	0.365391	0.640752	1.35056	1.38724	2.32155	2.98071	4.03274	16.0225	0.183677	0.79654	0.786794	0.391939	-0.281954	-0.540596	-0.669528	-1.0729	8.16947	9.94114	13.4538	26.7244	0.452016	-0.329122	-0.0826783	-1.17529	-2.64556	-3.02769	-3.1294	-3.81745
M_I59F	-0.5094	-0.617795	-0.0164515	4.44303	1.75308	1.99798	2.99746	2.01835	0.128562	0.506429	0.64634	-0.125639	1.60449	3.3287	4.31227	15.0344	-0.686643	-0.546172	-0.856149	-1.26262	-1.77863	-2.65805	-4.03421	-14.0556	-1.47014	-2.33021	-3.75641	-5.37372	2.55418	3.59926	5.10509	15.3029	-0.360064	-0.341953	0.0702253	2.30969
M_I62F	-1.55193	-2.2325	-2.58188	-8.76545	-2.81857	-3.06529	-4.99367	-4.6118	0.499124	0.257098	-0.0492181	-5.78366	-2.73015	-4.62182	-6.43621	-23.8988	1.67493	2.91468	3.03207	10.4934	-2.04917	-3.56214	-4.75715	-10.6871	-0.831738	-0.805642	-1.66851	-2.60743	-4.06432	-5.82255	-7.36276	-22.3502	-0.422873	0.317427	-0.463103	-0.603674
M_I65F	-0.888271	-1.71658	-2.98075	-6.44674	-0.319691	-0.672967	-1.43772	-2.95528	-1.51822	-2.2022	-2.15777	-2.8239	1.85842	3.06312	3.75757	10.2461	-1.35758	-1.76012	-3.02512	-7.4096	-0.955274	-1.22118	-1.70393	-3.54767	-1.47261	-2.3539	-3.12521	-7.10454	1.10064	0.822283	1.88633	6.25749	2.54108	3.1754	4.59398	13.025
M_I66F	3.24746	3.96853	5.68392	14.9376	-3.10259	-3.77807	-5.63486	-11.8853	-0.0835346	-0.0068425	-1.54483	-3.97762	-2.03517	-1.8812	-2.86133	-4.30819	0.998868	1.47079	2.42772	4.38924	3.05478	4.02001	5.26471	16.0287	1.2424	1.74737	2.261	3.68389	4.63208	6.2247	8.60099	21.9839	-1.69614	-3.08245	-4.89346	-13.4585
M_I77F	-0.29726	0.134192	0.298429	3.36643	-3.70212	-4.67653	-6.29567	-10.6685	0.881783	0.863246	1.08978	5.1422	2.76963	4.25674	5.35862	18.111	-1.08985	-1.67745	-2.4858	-4.25907	-0.0777227	-0.0734877	0.24979	0.574746	-0.807735	-1.17431	-1.23368	-2.86096	-0.738826	-0.702421	-0.248204	-0.0781494	2.02898	2.06264	3.1513	9.55897
M_I79F	-3.09162	-4.71457	-6.9193	-18.2	0.988429	1.00399	0.657211	6.87131	-1.36731	-1.85342	-2.10019	-0.633317	1.44771	2.22138	2.77857	8.42171	-1.29367	-1.72942	-2.85872	-6.2732	0.495796	0.751348	0.755864	5.6178	-0.292647	-0.866296	-1.42922	-1.55143	2.09874	2.86083	3.42047	9.51642	1.24572	1.45368	2.18016	7.15431
M_I81F	-1.66328	-2.9984	-4.5667	-9.14965	-0.857637	-0.978235	-1.21703	-2.53495	-1.39877	-2.56887	-2.89199	-3.00235	1.77961	2.49683	3.23644	8.63321	-2.22717	-3.03286	-4.44252	-9.59062	1.37963	1.71078	2.45205	8.37467	-1.53004	-1.90852	-2.31798	-2.18658	0.436023	0.396351	0.742914	4.285	2.65526	3.10108	4.28499	12.754
M_I84F	-0.458808	-0.903567	-2.07433	-6.5759	-1.30081	-1.91524	-2.62833	-3.35306	-2.55916	-3.50538	-4.22155	-5.01065	2.1064	3.16514	4.22987	13.6644	-0.775896	-1.20701	-1.30452	-3.5257	1.97198	2.7105	3.81069	12.0244	-1.2182	-1.83169	-2.12627	-5.13506	0.691783	0.863899	2.26943	8.62503	1.20155	1.12694	1.93904	6.57946
M_I86M	-1.74566	-2.01365	-2.8323	-5.02144	-2.18595	-2.55716	-3.41649	-13.4034	0.325489	1.08009	2.11077	1.39965	2.83678	3.51669	5.68881	20.3792	-0.297751	-0.0139198	0.254938	2.67289	-0.818575	-1.49297	-2.36376	-9.20849	4.02233	5.13714	7.15916	23.4119	0.901154	0.354664	0.950587	2.71524	0.229313	0.0446308	0.60526	3.24661
M_I88M	-0.159891	-0.858229	-1.50988	-2.04922	0.314679	0.232313	-0.249164	1.32108	0.0298545	-0.45676	-0.275871	-2.93636	-0.195511	-0.323598	0.141461	0.782215	0.886926	1.38265	1.68986	6.48499	-1.31082	-1.81032	-2.4456	-6.96243	0.4132	0.579612	1.03116	3.1024	-1.64895	-2.37841	-4.01246	-11.6488	0.21813	0.347081	0.55944	3.88507
